# Supplementary material for: Beneficial mechanisms of dimethyl fumarate in autoimmune uveitis: insights from single-cell RNA sequencing
Source: J Neuroinflammation. 2024 Apr 29;21:112. doi: 10.1186/s12974-024-03096-6 (PMC11059727; doi:10.1186/s12974-024-03096-6)
Supplement: Supplementary file 1 — Supplementary Material 1 [file 12974_2024_3096_MOESM1_ESM.xlsx]

## Sheet: Sheet1
Clinical scoring criteria of EAU
Grade	Criteria for fundoscopy
0	Normal retina
0.5	Few (<3), small and focal lesions; minimal vasculitis and vitritis
1	Mild vasculitis; multiple, peripheral and focal lesions
2	Retinal edema; severe vasculitis (large size, thick wall, infiltrations); diffuse chorioretinal lesions and/or infiltrations; linear lesions
3	Retinal edema; pattern of linear lesions; large confluent chorioretinal lesions; subretinal hemorrhages
4	Large retinal detachmen
pathological scoring criteria of EAU
Grade	Criteria for histopathology
0	Normal retina structure
0.5	Mild inflammatory cell infiltration. No tissue damage
1	Infiltration; retinal folds and focal retinal detachments; few small granulomas in choroid and retina, perivasculitis
2	Moderate infiltration; retinal folds, detachments and focal photoreceptor cell damage; small to medium sized granulomas, perivasculitis and vasculitis
3	Medium to heavy infiltration; extensive retinal folding with detachments, moderate photoreceptor cell damage; medium sized granulomatous lesions; subretinal neovascularization
4	Heavy infiltration; diffuse retinal detachment with serous exudate and subretinal bleeding; extensive photoreceptor cell damage; large granulomatous lesions; subretinal neovascularization
