# Supplementary material for: Beneficial mechanisms of dimethyl fumarate in autoimmune uveitis: insights from single-cell RNA sequencing
Source: J Neuroinflammation. 2024 Apr 29;21:112. doi: 10.1186/s12974-024-03096-6 (PMC11059727; doi:10.1186/s12974-024-03096-6)
Supplement: Supplementary file 2 — Supplementary Material 2 [file 12974_2024_3096_MOESM2_ESM.xlsx]

## Sheet: all_immune_cell_eauVShc
	p_val	avg_log2FC	pct.1	pct.2	p_val_adj
Xist	0	2.98706	0.706	0	0
S100a9	0	2.47549	0.115	0.003	0
S100a8	0	2.44857	0.119	0.003	0
Jchain	0	2.07402	0.133	0.008	0
Ighg1	0	1.86594	0.107	0.001	0
Lyz2	0	1.80387	0.138	0.023	0
Slpi	0	1.65817	0.113	0.012	0
Plac8	0	1.43659	0.478	0.191	0
Ifitm3	0	1.39213	0.126	0.021	0
S100a6	0	1.33003	0.216	0.074	0
Ly6a	0	1.25282	0.717	0.359	0
Ifi30	0	0.914551	0.457	0.264	0
Fcer1g	2.02e-141	0.884968	0.1	0.04	3.8e-137
Lgals1	1.86e-184	0.86311	0.314	0.202	3.51e-180
Mzb1	4.65e-264	0.856498	0.316	0.177	8.77e-260
Hmgb2	1.73e-229	0.853833	0.415	0.281	3.27e-225
Ifi27l2a	0	0.809464	0.733	0.527	0
Igkc	9.57e-236	0.802295	0.552	0.365	1.81e-231
Fos	0	0.765263	0.678	0.443	0
Jund	0	0.755725	0.859	0.649	0
Hsp90b1	9.93e-286	0.732711	0.552	0.395	1.87e-281
Jun	0	0.731516	0.442	0.253	0
Fosb	0	0.72531	0.275	0.097	0
S100a4	2.49e-229	0.71777	0.124	0.042	4.7e-225
Tyrobp	1.14e-100	0.71445	0.139	0.078	2.15e-96
Cebpb	6.9e-251	0.703029	0.288	0.156	1.3e-246
Apoe	2.24e-208	0.629841	0.183	0.084	4.22e-204
2410006H16Rik	0	0.609297	0.741	0.565	0
Iglv1	4.46e-121	0.601007	0.108	0.048	8.41e-117
Hsp90aa1	0	0.591154	0.646	0.463	0
Serpina3g	0	0.574111	0.152	0.043	0
Cybb	5.8e-275	0.573161	0.241	0.114	1.09e-270
B2m	0	0.565567	0.983	0.928	0
Dusp1	4.25e-299	0.556171	0.523	0.348	8.01e-295
Isg15	6.57e-239	0.52925	0.224	0.108	1.24e-234
Hspa5	1.16e-233	0.520849	0.528	0.381	2.19e-229
Socs3	0	0.518627	0.202	0.079	0
Ly6c2	3.5e-71	0.515055	0.193	0.132	6.61e-67
Pim1	6e-288	0.512346	0.287	0.146	1.13e-283
Anxa2	1.04e-181	0.511457	0.142	0.062	1.96e-177
H2-Q6	0	0.505015	0.42	0.253	0
H2-Q7	0	0.503665	0.629	0.46	0
Zfas1	3.74e-296	0.47481	0.335	0.184	7.05e-292
Cxcr4	1.9e-267	0.474639	0.374	0.219	3.59e-263
Calr	8.7e-221	0.454299	0.454	0.313	1.64e-216
Srgn	0	0.453756	0.804	0.669	0
Txn1	1.72e-164	0.44633	0.35	0.238	3.25e-160
Bst2	6.3e-235	0.444479	0.406	0.261	1.19e-230
Manf	1.36e-183	0.441785	0.391	0.262	2.57e-179
Dtx3l	0	0.431821	0.17	0.054	0
AW112010	4.84e-87	0.431171	0.506	0.422	9.13e-83
H2afz	1.45e-62	0.428588	0.622	0.557	2.73e-58
Sdf2l1	5.73e-218	0.423206	0.194	0.091	1.08e-213
Pdia4	2.65e-166	0.417206	0.302	0.19	5e-162
Gm42418	0	0.411016	0.999	0.986	0
S100a11	2.7e-63	0.403925	0.428	0.357	5.09e-59
Id2	5.33e-70	0.403071	0.226	0.162	1.01e-65
Stmn1	3.63e-49	0.39854	0.105	0.068	6.85e-45
Ube2s	4.83e-178	0.395759	0.364	0.241	9.11e-174
Taf10	5.19e-253	0.392451	0.399	0.246	9.79e-249
Dtx1	1.17e-219	0.383647	0.239	0.123	2.21e-215
Grb2	7.45e-203	0.382136	0.363	0.229	1.41e-198
Hspe1	1.15e-202	0.376974	0.715	0.594	2.16e-198
Rnf213	5.54e-168	0.364936	0.289	0.178	1.04e-163
Hsp90ab1	0	0.362153	0.958	0.932	0
Hsph1	3.84e-196	0.353776	0.24	0.13	7.24e-192
Bhlhe40	1.72e-152	0.350033	0.121	0.052	3.24e-148
Pglyrp1	9.63e-68	0.348761	0.199	0.137	1.82e-63
Psmb9	1.12e-191	0.348395	0.553	0.411	2.12e-187
Msrb1	1.75e-73	0.346608	0.153	0.097	3.31e-69
Rps12	0	0.346058	0.991	0.983	0
Hspa8	0	0.343905	0.967	0.939	0
Ms4a1	5.36e-115	0.341881	0.434	0.33	1.01e-110
Gm47283	1.14e-189	0.338053	0.204	0.104	2.14e-185
Rhob	7.11e-162	0.333757	0.165	0.08	1.34e-157
Socs1	1.53e-133	0.329351	0.226	0.137	2.89e-129
Pou2af1	1.61e-136	0.326739	0.209	0.12	3.04e-132
Cks2	1.77e-145	0.324115	0.124	0.056	3.34e-141
Prdx5	5.85e-39	0.323869	0.334	0.271	1.1e-34
Pitpna	7.67e-191	0.321933	0.361	0.229	1.45e-186
Chmp4b	2.06e-157	0.32086	0.394	0.271	3.88e-153
Gngt2	5.55e-135	0.317581	0.226	0.134	1.05e-130
Psap	1.09e-14	0.309556	0.495	0.449	2.06e-10
Creld2	2.13e-88	0.302639	0.124	0.068	4.02e-84
Rpl23a	1.9e-262	0.302303	0.897	0.824	3.58e-258
Klf6	8.27e-122	0.299609	0.398	0.287	1.56e-117
Sp140	1.52e-151	0.298877	0.3	0.188	2.87e-147
Sypl	2.25e-102	0.296838	0.301	0.209	4.24e-98
Xbp1	1.16e-93	0.296235	0.188	0.117	2.19e-89
Unc93b1	7.12e-137	0.296055	0.386	0.264	1.34e-132
Dynll1	1.42e-154	0.29364	0.677	0.562	2.69e-150
Ms4a4c	8.04e-100	0.293362	0.277	0.19	1.52e-95
H2-DMa	4.28e-119	0.292204	0.467	0.355	8.07e-115
Icos	9.33e-37	0.291949	0.112	0.079	1.76e-32
Ighm	1.06e-22	0.291685	0.651	0.638	2e-18
Nap1l1	6.05e-118	0.290933	0.43	0.322	1.14e-113
Pdia6	2.79e-115	0.289357	0.28	0.186	5.26e-111
Prr13	2.42e-122	0.288324	0.355	0.247	4.56e-118
Zbp1	4.44e-146	0.284702	0.242	0.144	8.38e-142
Cst3	2.93e-39	0.282778	0.386	0.317	5.52e-35
Cox8a	3.58e-210	0.2805	0.845	0.766	6.76e-206
Rrbp1	1.86e-115	0.278226	0.218	0.134	3.51e-111
Sec61b	6.46e-124	0.277903	0.708	0.618	1.22e-119
Hspd1	6.45e-103	0.272503	0.364	0.266	1.22e-98
Tspo	6.75e-50	0.272173	0.533	0.464	1.27e-45
Pold4	5.5e-94	0.270686	0.426	0.329	1.04e-89
Hint1	4.87e-121	0.269011	0.638	0.535	9.19e-117
H2-Oa	2.63e-86	0.268835	0.372	0.282	4.96e-82
Pax5	3.9e-111	0.268759	0.204	0.123	7.36e-107
Pdia3	2.79e-90	0.267235	0.505	0.409	5.26e-86
Cox4i1	4.47e-215	0.267205	0.88	0.817	8.42e-211
Ctss	4.54e-63	0.266944	0.547	0.458	8.56e-59
Ctsb	1.28e-34	0.265203	0.232	0.182	2.42e-30
Hnrnpa0	8.77e-150	0.264874	0.204	0.113	1.65e-145
Gnai2	9.11e-117	0.263586	0.656	0.558	1.72e-112
Cyba	2.01e-126	0.263281	0.809	0.726	3.79e-122
Bcl2a1b	5.36e-72	0.263237	0.205	0.139	1.01e-67
Lgals3bp	1.88e-113	0.260581	0.17	0.097	3.55e-109
H2-Ab1	2.98e-104	0.258562	0.563	0.442	5.62e-100
Canx	4.53e-118	0.258136	0.35	0.244	8.55e-114
Dnajb1	7.79e-83	0.258008	0.359	0.27	1.47e-78
Mcl1	1.56e-116	0.254367	0.468	0.349	2.94e-112
Syngr2	1.2e-112	0.251369	0.297	0.198	2.27e-108
Pkib	4.27e-106	0.251313	0.141	0.076	8.06e-102
H2-Eb1	1.15e-95	0.251002	0.574	0.459	2.17e-91
Pcbp2	6.65e-143	0.250963	0.758	0.655	1.25e-138
Rpl7a	5.03e-278	0.250419	0.962	0.935	9.49e-274
H2-Aa	1.71e-99	0.250293	0.604	0.485	3.22e-95
Cd8b1	5.37e-29	-0.250126	0.232	0.274	1.01e-24
Rgs19	5.18e-32	-0.250394	0.244	0.275	9.77e-28
Kif21b	4.16e-43	-0.251125	0.19	0.234	7.85e-39
Zdhhc20	1.45e-33	-0.251365	0.239	0.273	2.74e-29
Srsf7	2.21e-59	-0.252578	0.439	0.485	4.16e-55
Hvcn1	4.7e-11	-0.255784	0.345	0.353	8.86e-07
Gimap6	7.4e-90	-0.25864	0.652	0.698	1.4e-85
Cytip	6.87e-78	-0.259093	0.573	0.614	1.3e-73
Uba52	0	-0.260224	0.959	0.968	0
Bnip3l	1.62e-50	-0.261703	0.302	0.346	3.06e-46
Eif4b	9.89e-55	-0.263083	0.341	0.385	1.87e-50
Cnbp	4.29e-119	-0.264485	0.676	0.714	8.09e-115
Cd5	1.83e-54	-0.264694	0.165	0.218	3.46e-50
Rasal3	5.97e-47	-0.265381	0.273	0.317	1.13e-42
Traf3ip3	1.45e-52	-0.267541	0.216	0.265	2.73e-48
Stk10	5.5e-50	-0.268803	0.232	0.28	1.04e-45
Hcst	3.62e-61	-0.269074	0.413	0.461	6.83e-57
S1pr1	3e-61	-0.269107	0.261	0.319	5.67e-57
Cnp	7.51e-39	-0.269233	0.347	0.378	1.42e-34
Rps27	0	-0.269813	0.99	0.995	0
Atp1b3	1.91e-51	-0.271695	0.421	0.459	3.61e-47
Smap1	1.7e-44	-0.271826	0.197	0.239	3.2e-40
Mettl9	1.4e-62	-0.27251	0.125	0.174	2.63e-58
Pdcd4	7.16e-65	-0.273168	0.348	0.405	1.35e-60
Slc9a3r1	9.38e-61	-0.276051	0.342	0.391	1.77e-56
Tecr	2.92e-54	-0.277356	0.342	0.384	5.51e-50
Atp1b1	2.95e-90	-0.278866	0.095	0.154	5.57e-86
Sash3	1.27e-52	-0.278893	0.27	0.315	2.4e-48
Jak1	1.3e-82	-0.278895	0.549	0.587	2.45e-78
Frmd8	5.41e-68	-0.280493	0.146	0.2	1.02e-63
Pde4b	4.96e-61	-0.280845	0.432	0.478	9.35e-57
Msn	4.42e-136	-0.281653	0.71	0.75	8.33e-132
Cirbp	8.56e-56	-0.283593	0.282	0.333	1.61e-51
Stap1	4.9e-16	-0.285747	0.207	0.226	9.24e-12
Ezr	4.58e-58	-0.286106	0.434	0.475	8.63e-54
Btg2	1.79e-62	-0.286513	0.411	0.458	3.38e-58
Gps2	1.14e-48	-0.286679	0.208	0.253	2.15e-44
Eef1a1	0	-0.288353	0.997	1	0
Gm26740	4.03e-61	-0.289783	0.218	0.274	7.6e-57
Rnf187	8.66e-69	-0.28998	0.351	0.401	1.63e-64
Itm2a	4.99e-86	-0.290072	0.062	0.112	9.41e-82
Il21r	4.11e-55	-0.290948	0.286	0.335	7.76e-51
Rps28	0	-0.291471	0.966	0.974	0
Foxo1	8.68e-66	-0.293514	0.321	0.376	1.64e-61
Apbb1ip	9.75e-68	-0.293894	0.333	0.386	1.84e-63
Grap	1.44e-47	-0.294282	0.263	0.308	2.72e-43
Rgs10	4.26e-80	-0.294609	0.282	0.349	8.03e-76
Fam78a	1.77e-74	-0.29462	0.126	0.182	3.35e-70
Maf1	2.93e-62	-0.296581	0.244	0.298	5.52e-58
Pabpc1	2.43e-254	-0.298507	0.868	0.896	4.58e-250
AY036118	2.88e-67	-0.29861	0.46	0.508	5.44e-63
mt-Nd4l	0	-0.298947	0.978	0.986	0
Clec2d	6.34e-54	-0.2995	0.373	0.413	1.2e-49
Galnt6	1.22e-95	-0.300884	0.096	0.157	2.3e-91
Tes	1.52e-67	-0.301194	0.256	0.312	2.87e-63
Mob3a	8e-68	-0.301978	0.173	0.229	1.51e-63
Ltb	6.28e-159	-0.304032	0.761	0.813	1.18e-154
Tgfb1	8.92e-44	-0.306521	0.328	0.366	1.68e-39
Rapgef6	5.86e-81	-0.307767	0.431	0.482	1.11e-76
Foxn3	1.61e-58	-0.308288	0.291	0.344	3.04e-54
Tsc22d4	1.63e-63	-0.310756	0.296	0.347	3.07e-59
Snhg20	1.89e-115	-0.311033	0.072	0.135	3.57e-111
Foxp1	9.88e-109	-0.313263	0.529	0.595	1.86e-104
Ccr7	1.62e-100	-0.313666	0.379	0.461	3.06e-96
Hnrnpdl	6.47e-63	-0.313782	0.365	0.409	1.22e-58
Tbc1d10c	2.91e-87	-0.31379	0.382	0.443	5.48e-83
Tdrp	4.53e-174	-0.314385	0.037	0.102	8.54e-170
Abhd8	9.05e-95	-0.316611	0.121	0.184	1.71e-90
Ccnd3	1.31e-91	-0.317062	0.397	0.461	2.47e-87
Dapl1	2.72e-99	-0.317585	0.139	0.214	5.14e-95
Chtf8	1.74e-94	-0.318543	0.084	0.14	3.28e-90
Ypel3	1.3e-109	-0.319813	0.497	0.561	2.46e-105
Rhof	9.52e-70	-0.320168	0.184	0.242	1.79e-65
Prkcq	1.9e-87	-0.321501	0.184	0.252	3.59e-83
Zfp36l1	5.93e-56	-0.322495	0.6	0.63	1.12e-51
Add3	1.33e-75	-0.325587	0.291	0.351	2.52e-71
Csk	1.05e-89	-0.326255	0.485	0.537	1.99e-85
Sun2	3.01e-86	-0.32683	0.195	0.261	5.67e-82
Tmsb10	0	-0.327525	0.995	0.998	0
Evl	1.31e-90	-0.327996	0.377	0.438	2.47e-86
Cd3g	1.42e-120	-0.329647	0.419	0.517	2.68e-116
Ctsw	3.78e-74	-0.330103	0.151	0.211	7.13e-70
Skap1	3.8e-94	-0.332882	0.324	0.4	7.17e-90
AI467606	1.14e-78	-0.333226	0.154	0.213	2.15e-74
Irf2bpl	1.67e-103	-0.335252	0.12	0.188	3.16e-99
B4galnt1	4.31e-113	-0.335613	0.431	0.501	8.13e-109
Rsrp1	4.08e-99	-0.336016	0.418	0.478	7.7e-95
Gramd1a	2.11e-92	-0.339555	0.261	0.332	3.97e-88
Stk38	2.04e-90	-0.340053	0.205	0.271	3.85e-86
Cnn2	1.18e-201	-0.340226	0.703	0.761	2.22e-197
Il16	5.77e-80	-0.344124	0.286	0.345	1.09e-75
Hnrnpf	8.97e-252	-0.34616	0.76	0.816	1.69e-247
Cd247	5.17e-105	-0.353983	0.246	0.326	9.75e-101
Clec2i	2.59e-80	-0.354962	0.126	0.184	4.89e-76
Arhgap45	4.23e-177	-0.354983	0.603	0.67	7.97e-173
Dgka	1.54e-106	-0.355414	0.342	0.418	2.9e-102
Arhgap15	1.8e-92	-0.356048	0.272	0.338	3.4e-88
Gm45552	3.55e-158	-0.361488	0.056	0.125	6.7e-154
Saraf	4.6e-98	-0.378487	0.332	0.401	8.68e-94
Ppp1r18	1.68e-168	-0.381913	0.526	0.597	3.18e-164
Arrb2	2.26e-124	-0.385954	0.197	0.277	4.27e-120
Id3	7.29e-65	-0.397445	0.156	0.208	1.38e-60
Cd27	1.33e-143	-0.401886	0.178	0.268	2.51e-139
Gm2682	1.47e-144	-0.411029	0.124	0.207	2.78e-140
Cd3e	3.01e-170	-0.414044	0.441	0.548	5.69e-166
Gimap3	1.98e-172	-0.415523	0.429	0.52	3.73e-168
Rgcc	6.76e-121	-0.416894	0.103	0.172	1.28e-116
Thy1	1.23e-127	-0.417679	0.363	0.453	2.32e-123
Ly6c1	3.02e-104	-0.417782	0.071	0.131	5.69e-100
Lat	1.31e-153	-0.418948	0.413	0.514	2.46e-149
Actn1	8.62e-160	-0.421564	0.178	0.274	1.63e-155
Tespa1	2.29e-152	-0.424628	0.21	0.304	4.31e-148
Rps29	0	-0.425487	0.983	0.992	0
Zfp36l2	1.53e-191	-0.431522	0.646	0.712	2.88e-187
Gm43305	1.18e-44	-0.432882	0.21	0.25	2.23e-40
Tspan32	2.29e-148	-0.433846	0.245	0.339	4.31e-144
Tcf7	1.28e-158	-0.443676	0.296	0.399	2.41e-154
Tgfbr2	3.69e-180	-0.454519	0.309	0.41	6.96e-176
Inpp4b	3.82e-167	-0.459742	0.169	0.265	7.2e-163
Lck	7.62e-186	-0.465001	0.421	0.522	1.44e-181
Prkch	1.28e-166	-0.469106	0.201	0.299	2.42e-162
Arhgef1	1.15e-295	-0.497052	0.51	0.614	2.18e-291
mt-Nd3	1.02e-283	-0.498576	0.471	0.582	1.91e-279
Itk	1.67e-192	-0.499548	0.193	0.298	3.15e-188
Fcer2a	5.68e-48	-0.503893	0.202	0.241	1.07e-43
Il7r	2.33e-209	-0.54963	0.286	0.406	4.39e-205
mt-Atp8	0	-0.549823	0.834	0.909	0
Txnip	8.99e-244	-0.550021	0.393	0.509	1.7e-239
Eef2	0	-0.554122	0.932	0.967	0
Lef1	2.38e-236	-0.557324	0.284	0.41	4.5e-232
Igfbp4	3.95e-221	-0.559429	0.153	0.272	7.45e-217
Limd2	0	-0.567996	0.794	0.858	0
Rbm38	0	-0.587699	0.377	0.514	0
Dusp2	2.31e-282	-0.636704	0.459	0.58	4.35e-278
Rnf167	0	-0.695041	0.263	0.437	0
Ddx3y	0	-0.752699	0	0.164	0
Pcbp1	0	-0.806873	0.375	0.585	0
Eif2s3y	0	-0.942342	0	0.214	0

## Sheet: all_immune_cell_dmfVSeau
	p_val	avg_log2FC	pct.1	pct.2	p_val_adj
AY036118	0	1.90661	0.855	0.46	0
Gm42418	0	1.48534	1	0.999	0
Hnrnpa0	0	1.44098	0.737	0.204	0
S100a9	1.08e-165	1.2734	0.238	0.115	2.04e-161
S100a8	9.47e-102	1.18517	0.213	0.119	1.79e-97
Tle5	0	1.15525	0.789	0.371	0
Lars2	0	1.0507	0.956	0.721	0
Igkv6-23	5.76e-218	0.88551	0.154	0.049	1.09e-213
Pabpn1	0	0.819588	0.517	0.172	0
Mbd2	0	0.811108	0.455	0.143	0
Ppp1r14b	0	0.775559	0.401	0.133	0
Pde7a	0	0.770956	0.447	0.162	0
Brd1	0	0.714257	0.344	0.073	0
Hist1h1e	0	0.711888	0.307	0.122	0
Purb	0	0.697971	0.443	0.156	0
Pcbp1	0	0.673046	0.679	0.375	0
Taf10	0	0.640664	0.693	0.399	0
Ube2m	0	0.621255	0.355	0.107	0
Rab21	0	0.611386	0.408	0.148	0
Drap1	0	0.594922	0.441	0.185	0
Igkv17-127	1.64e-183	0.583133	0.168	0.065	3.09e-179
Zdhhc18	0	0.533757	0.35	0.123	0
Mcl1	1.14e-301	0.528422	0.707	0.468	2.15e-297
Arglu1	0	0.506347	0.405	0.181	0
Fcmr	7.83e-67	0.498771	0.419	0.344	1.48e-62
Hnrnpd	0	0.498492	0.538	0.296	0
Rps28	0	0.49592	0.98	0.966	0
1810026B05Rik	0	0.487974	0.408	0.185	0
Zfp36l1	5.88e-216	0.483606	0.788	0.6	1.11e-211
Stap1	1.1e-219	0.483583	0.381	0.207	2.07e-215
Rnf130	1.16e-305	0.481019	0.285	0.114	2.18e-301
Grb2	4.61e-274	0.480322	0.598	0.363	8.7e-270
Ptprc	0	0.473185	0.889	0.751	0
Igkv17-121	1.97e-67	0.467349	0.105	0.052	3.71e-63
Gnb1	2.66e-301	0.462972	0.495	0.268	5.02e-297
Tln1	1.8e-251	0.455049	0.618	0.395	3.4e-247
Ppp2cb	0	0.454338	0.216	0.043	0
BE692007	2.43e-257	0.454335	0.288	0.126	4.59e-253
Klf13	1.6e-278	0.453431	0.609	0.373	3.01e-274
Ube2q1	0	0.443483	0.297	0.11	0
Bmp2k	2.53e-192	0.440398	0.27	0.131	4.78e-188
Irf2bp2	0	0.438662	0.334	0.144	0
Ppp2r5a	2.11e-282	0.434253	0.436	0.228	3.98e-278
Smap2	9.69e-239	0.433329	0.501	0.293	1.83e-234
Agfg1	2.57e-289	0.423793	0.299	0.126	4.84e-285
Ldb1	7.22e-300	0.421242	0.37	0.17	1.36e-295
Lcp1	1.02e-218	0.417853	0.878	0.73	1.92e-214
Ltb	1.7e-214	0.414725	0.872	0.761	3.21e-210
Tuba4a	3.46e-291	0.412326	0.315	0.136	6.53e-287
Cd55	1.64e-144	0.410822	0.341	0.2	3.09e-140
Clint1	1.41e-249	0.40911	0.401	0.209	2.65e-245
Rps29	0	0.408377	0.988	0.983	0
Csnk2a2	0	0.407695	0.232	0.066	0
Pafah1b1	6.28e-236	0.404451	0.568	0.346	1.18e-231
Igfbp4	2.74e-77	0.404218	0.241	0.153	5.16e-73
Dmxl1	9.35e-212	0.403622	0.315	0.155	1.76e-207
Malat1	0	0.402903	0.995	0.981	0
Myh9	1.65e-187	0.401995	0.803	0.637	3.1e-183
Iglc3	1.02e-38	0.400101	0.427	0.38	1.93e-34
Ugcg	4.89e-260	0.399905	0.322	0.148	9.22e-256
Il27ra	8.74e-256	0.399102	0.329	0.153	1.65e-251
Tcf7	2.44e-103	0.398654	0.415	0.296	4.61e-99
Grk6	3.74e-240	0.396305	0.478	0.267	7.05e-236
Map4k4	7.7e-253	0.393746	0.366	0.181	1.45e-248
Gnai2	2.05e-228	0.393692	0.841	0.656	3.87e-224
Swap70	1.67e-118	0.393159	0.34	0.215	3.15e-114
B230219D22Rik	1.49e-262	0.390703	0.305	0.137	2.8e-258
Ptpn6	1.28e-134	0.381811	0.628	0.463	2.41e-130
Neurl3	2.33e-242	0.381462	0.221	0.085	4.4e-238
Otulin	2.37e-223	0.381096	0.276	0.127	4.47e-219
Tut4	1.02e-210	0.379982	0.425	0.235	1.93e-206
Son	1.53e-181	0.37218	0.732	0.535	2.89e-177
Rps21	0	0.367002	0.987	0.985	0
Ctdnep1	6.12e-272	0.364427	0.271	0.111	1.15e-267
Pten	8.64e-209	0.364271	0.479	0.279	1.63e-204
Ankrd11	6.96e-191	0.362615	0.582	0.375	1.31e-186
Kdm1a	1.56e-258	0.361191	0.237	0.092	2.94e-254
Prkch	1.83e-124	0.359931	0.327	0.201	3.46e-120
Sap30l	0	0.358243	0.15	0.022	0
Egln1	0	0.356976	0.173	0.042	0
Alyref	3.25e-204	0.355198	0.366	0.196	6.14e-200
Pak2	4.67e-187	0.352743	0.568	0.364	8.8e-183
Abhd17a	2.97e-220	0.34665	0.395	0.211	5.61e-216
Arl4c	7.62e-90	0.340896	0.38	0.27	1.44e-85
Csnk1g2	8.9e-267	0.340755	0.256	0.101	1.68e-262
Hopx	8.55e-153	0.340666	0.217	0.105	1.61e-148
Cdc34	1.58e-254	0.340092	0.268	0.114	2.98e-250
Srsf9	7.04e-201	0.338622	0.343	0.181	1.33e-196
S100a11	1.02e-83	0.338396	0.593	0.428	1.92e-79
Il21r	3.12e-168	0.337005	0.468	0.286	5.88e-164
Ms4a4b	1.33e-55	0.336525	0.499	0.428	2.51e-51
Tnrc6c	9.34e-225	0.336322	0.352	0.176	1.76e-220
Jak1	2.95e-158	0.334159	0.733	0.549	5.56e-154
Pura	2.8e-228	0.332876	0.343	0.169	5.28e-224
Mbnl1	7.02e-148	0.332519	0.715	0.539	1.32e-143
Kcnq1ot1	1.95e-159	0.331272	0.225	0.108	3.68e-155
Heca	1.58e-267	0.330745	0.218	0.078	2.99e-263
AI837181	0	0.328753	0.192	0.055	0
Pip4k2a	3.75e-218	0.327949	0.306	0.147	7.08e-214
Map3k1	4.49e-192	0.327913	0.294	0.144	8.47e-188
Tpr	1.76e-140	0.326625	0.648	0.469	3.32e-136
Dnajc21	1.07e-247	0.326545	0.19	0.066	2.02e-243
Crebzf	3.89e-268	0.323981	0.18	0.056	7.34e-264
Macf1	3.03e-138	0.32213	0.651	0.463	5.72e-134
Filip1l	5.4e-159	0.320849	0.279	0.146	1.02e-154
CAAA01147332.1	3.49e-118	0.320407	0.243	0.137	6.59e-114
Add1	4.48e-184	0.320112	0.358	0.195	8.45e-180
Ube2h	8.71e-172	0.318946	0.28	0.143	1.64e-167
Kcmf1	6e-244	0.316071	0.202	0.073	1.13e-239
Apbb1ip	5.83e-162	0.315104	0.522	0.333	1.1e-157
Fcer2a	5.84e-75	0.315092	0.3	0.202	1.1e-70
Ccr7	4.17e-112	0.314534	0.526	0.379	7.86e-108
Eif3c	2.03e-139	0.313464	0.536	0.36	3.83e-135
Gm2682	1.04e-142	0.313068	0.242	0.124	1.96e-138
Hp1bp3	1.4e-165	0.312641	0.408	0.239	2.63e-161
Gsk3a	4.78e-210	0.312589	0.27	0.124	9.02e-206
Selplg	7.71e-88	0.312534	0.553	0.431	1.45e-83
Ctcf	1.99e-171	0.311566	0.418	0.245	3.75e-167
H2-Q7	1.14e-131	0.309329	0.776	0.629	2.15e-127
Mef2c	3.86e-42	0.309081	0.419	0.347	7.27e-38
Add3	2.55e-151	0.30756	0.467	0.291	4.81e-147
Limd2	1.84e-163	0.307546	0.885	0.794	3.48e-159
Galnt6	7.05e-188	0.306369	0.22	0.096	1.33e-183
Il4i1	1.21e-80	0.306004	0.179	0.101	2.28e-76
Fyn	5.7e-131	0.305276	0.348	0.211	1.08e-126
Ppp4r2	4.16e-176	0.304552	0.3	0.156	7.85e-172
Rflnb	4.27e-129	0.302287	0.358	0.216	8.05e-125
Smap1	3.65e-172	0.301085	0.353	0.197	6.89e-168
Ybx3	8.78e-163	0.299919	0.177	0.076	1.66e-158
Ephx1	2.59e-159	0.299739	0.215	0.099	4.89e-155
Trappc10	1.42e-270	0.299268	0.156	0.043	2.67e-266
Cdk2ap1	7.19e-218	0.299246	0.2	0.078	1.36e-213
Ep300	2.39e-170	0.296686	0.276	0.14	4.51e-166
Hist1h4d	2.86e-188	0.296327	0.13	0.041	5.4e-184
Emp3	4.15e-120	0.295139	0.608	0.44	7.83e-116
Akt1	7.89e-188	0.294769	0.195	0.082	1.49e-183
Snn	2.63e-111	0.292944	0.222	0.121	4.96e-107
Dhx36	9.16e-190	0.29292	0.252	0.117	1.73e-185
Mogs	2.13e-260	0.292579	0.165	0.049	4.02e-256
C1galt1	1.91e-186	0.291626	0.202	0.085	3.61e-182
Pitpna	7.83e-142	0.290426	0.545	0.361	1.48e-137
Cdkn1b	1.87e-159	0.29006	0.358	0.202	3.53e-155
Tnks2	1.78e-168	0.289293	0.339	0.185	3.37e-164
Serpinb1a	4.03e-77	0.287846	0.285	0.187	7.6e-73
Suz12	5.65e-167	0.286872	0.274	0.14	1.07e-162
Supt16	1.17e-155	0.286337	0.282	0.15	2.2e-151
Parp1	1.18e-123	0.285838	0.329	0.197	2.23e-119
Rbis	1.42e-164	0.285356	0.408	0.239	2.69e-160
Tax1bp1	2.13e-142	0.28502	0.568	0.38	4.02e-138
Csnk1g3	1.16e-148	0.284783	0.276	0.147	2.2e-144
H2-T23	3.79e-130	0.284591	0.796	0.631	7.15e-126
Fxyd5	4.35e-86	0.283449	0.684	0.561	8.21e-82
Ripor2	1.28e-129	0.283204	0.534	0.356	2.41e-125
Rel	6.23e-114	0.28302	0.345	0.213	1.17e-109
Fchsd2	7.01e-111	0.28242	0.333	0.204	1.32e-106
Stk4	1.53e-128	0.282406	0.479	0.314	2.89e-124
Rpl37a	0	0.281857	0.994	0.99	0
Sppl3	7.33e-241	0.278852	0.179	0.06	1.38e-236
Nucks1	3.96e-132	0.278743	0.398	0.244	7.46e-128
Bach2	2.35e-136	0.278334	0.352	0.204	4.43e-132
Prpf8	4.95e-145	0.277242	0.411	0.248	9.34e-141
9930111J21Rik2	3.01e-141	0.276928	0.275	0.148	5.67e-137
Ddx21	1.95e-123	0.276636	0.37	0.229	3.68e-119
Wapl	4.32e-154	0.276291	0.316	0.175	8.16e-150
Synrg	1.28e-201	0.275263	0.186	0.072	2.41e-197
Xylt1	1.68e-150	0.274526	0.15	0.06	3.17e-146
Ranbp9	5.22e-195	0.274506	0.196	0.079	9.84e-191
Aff3	9.91e-151	0.274446	0.222	0.106	1.87e-146
Rbm26	5.68e-159	0.272429	0.239	0.117	1.07e-154
S1pr1	4.05e-124	0.272344	0.412	0.261	7.65e-120
Sptbn1	3.59e-119	0.272126	0.443	0.288	6.77e-115
Smc4	4.94e-81	0.271813	0.377	0.259	9.32e-77
Inpp4b	6.56e-127	0.27168	0.297	0.169	1.24e-122
Arhgef1	5.49e-121	0.271625	0.686	0.51	1.04e-116
Stk10	3.64e-150	0.269525	0.395	0.232	6.86e-146
Cap1	2.83e-112	0.26946	0.5	0.339	5.34e-108
Cenpb	9.39e-177	0.268485	0.154	0.058	1.77e-172
Pglyrp1	5.91e-41	0.268178	0.277	0.199	1.12e-36
Id3	4.28e-104	0.267306	0.265	0.156	8.08e-100
Ctsw	9.97e-64	0.266996	0.229	0.151	1.88e-59
Cd2	3.79e-107	0.266742	0.561	0.4	7.14e-103
St6gal1	9.69e-127	0.26652	0.306	0.176	1.83e-122
Ralgps2	4.7e-73	0.266495	0.392	0.279	8.86e-69
Qk	5.95e-141	0.266372	0.208	0.102	1.12e-136
Iqgap1	1.67e-98	0.266231	0.604	0.441	3.15e-94
Sec63	7e-163	0.266168	0.228	0.109	1.32e-158
Nfatc3	1.08e-148	0.265663	0.396	0.235	2.04e-144
Aven	1.33e-227	0.265273	0.143	0.042	2.51e-223
Cdk13	9.58e-151	0.264275	0.319	0.176	1.81e-146
Galnt1	6.62e-151	0.263833	0.297	0.161	1.25e-146
Cdv3	2.55e-132	0.263025	0.305	0.174	4.81e-128
Trim33	4.96e-178	0.26202	0.191	0.079	9.36e-174
Gatad1	8.59e-172	0.261178	0.184	0.077	1.62e-167
Myo1e	2.27e-83	0.259624	0.187	0.106	4.28e-79
B4galnt1	1.25e-107	0.258934	0.596	0.431	2.35e-103
Spag9	3.61e-129	0.258798	0.223	0.115	6.8e-125
Cep350	4.42e-142	0.256617	0.23	0.116	8.33e-138
Tlk1	4.41e-147	0.256421	0.269	0.142	8.32e-143
Larp1	2.76e-140	0.255943	0.25	0.131	5.2e-136
Cebpz	8.9e-132	0.254505	0.329	0.193	1.68e-127
Rasa3	1.6e-132	0.252611	0.327	0.19	3.02e-128
Top2b	1.81e-123	0.252427	0.479	0.314	3.42e-119
Rabac1	6.65e-126	0.252292	0.641	0.452	1.25e-121
Jund	4.09e-65	0.251068	0.911	0.859	7.71e-61
Phc2	3.23e-177	0.250434	0.206	0.089	6.09e-173
Cd52	3.03e-193	0.250373	0.982	0.973	5.71e-189
Ppp6r1	1.98e-155	0.250165	0.243	0.12	3.73e-151
Cox7c	2.04e-43	-0.25013	0.666	0.639	3.85e-39
Lgals3bp	6.04e-17	-0.253242	0.142	0.17	1.14e-12
Gbp6	5.46e-24	-0.25578	0.076	0.108	1.03e-19
Gas5	6.03e-55	-0.257081	0.801	0.79	1.14e-50
Sdf2l1	2.18e-08	-0.257423	0.178	0.194	0.000410438
Igtp	1.35e-10	-0.257992	0.174	0.193	2.55e-06
Hmgn1	1.66e-11	-0.261776	0.549	0.512	3.14e-07
Nfkbia	8.19e-14	-0.263987	0.547	0.527	1.55e-09
Pkig	6e-12	-0.264463	0.25	0.269	1.13e-07
Arf4	3.27e-14	-0.269402	0.347	0.349	6.17e-10
Selenok	2.12e-20	-0.270144	0.518	0.491	4.01e-16
Srsf2	7.2e-21	-0.272172	0.472	0.461	1.36e-16
Ran	5.35e-25	-0.274769	0.65	0.608	1.01e-20
Irgm1	2.94e-12	-0.279094	0.169	0.19	5.55e-08
Ahsa1	3.61e-18	-0.280881	0.301	0.315	6.82e-14
Serp1	2.71e-25	-0.283265	0.535	0.537	5.12e-21
Rps15	2.57e-146	-0.287001	0.916	0.923	4.85e-142
Manf	8.19e-10	-0.290422	0.405	0.391	1.54e-05
Parp14	8.64e-16	-0.290744	0.153	0.179	1.63e-11
Ebf1	2.66e-11	-0.293005	0.399	0.413	5.03e-07
Klf6	6.81e-17	-0.295553	0.391	0.398	1.28e-12
Gm26917	4.69e-96	-0.297075	0.476	0.528	8.84e-92
Eif3e	8.42e-60	-0.297403	0.667	0.658	1.59e-55
Slfn5	1.35e-07	-0.300482	0.129	0.143	0.00253752
Gadd45g	6.34e-33	-0.301693	0.062	0.101	1.2e-28
Snx3	3.88e-37	-0.304218	0.484	0.482	7.32e-33
Pim1	8.11e-18	-0.304725	0.26	0.287	1.53e-13
Isg20	7.56e-26	-0.305212	0.098	0.134	1.43e-21
Zfas1	1.1e-20	-0.306775	0.319	0.335	2.07e-16
Junb	2.09e-49	-0.310788	0.811	0.814	3.94e-45
Calr	5.1e-21	-0.310818	0.459	0.454	9.62e-17
Ifi47	5.77e-09	-0.311789	0.413	0.395	0.0001089
Stat1	1.31e-23	-0.315116	0.473	0.475	2.47e-19
Gbp2	1.91e-09	-0.318123	0.138	0.154	3.6e-05
Klf2	6.24e-45	-0.318466	0.804	0.798	1.18e-40
Cd53	2.64e-65	-0.319164	0.674	0.664	4.97e-61
Rpl10	0	-0.323199	0.984	0.991	0
Ppp1r15a	5.69e-15	-0.323418	0.365	0.369	1.07e-10
Rpl5	7.73e-186	-0.325583	0.934	0.946	1.46e-181
Hsp90ab1	1.48e-165	-0.326128	0.956	0.958	2.79e-161
Chchd2	1.87e-92	-0.326368	0.714	0.699	3.52e-88
Xaf1	4.5e-47	-0.329651	0.094	0.146	8.49e-43
Cacybp	1.39e-33	-0.329746	0.32	0.351	2.63e-29
Phf11b	1.15e-25	-0.333073	0.166	0.203	2.17e-21
Egr1	7.64e-38	-0.337913	0.107	0.158	1.44e-33
Sypl	9.79e-11	-0.340608	0.296	0.301	1.85e-06
Btg1	3.76e-102	-0.34107	0.925	0.922	7.09e-98
Adrb2	1.41e-20	-0.341188	0.154	0.186	2.66e-16
Eif4a2	8.39e-53	-0.344444	0.556	0.565	1.58e-48
Hnrnph1	1.79e-44	-0.349094	0.341	0.38	3.37e-40
Vpreb3	7.5e-27	-0.351754	0.154	0.197	1.41e-22
Ifi213	1.5e-33	-0.352913	0.152	0.195	2.82e-29
Gm43305	3.43e-27	-0.353382	0.169	0.21	6.46e-23
Srgn	2.54e-92	-0.354322	0.807	0.804	4.79e-88
Gapdh	1.51e-82	-0.355222	0.803	0.772	2.85e-78
Hmgn2	1.68e-09	-0.35963	0.374	0.36	3.17e-05
Hspe1	6.07e-90	-0.367376	0.715	0.715	1.15e-85
Ptges3	8.71e-56	-0.372914	0.422	0.452	1.64e-51
B2m	0	-0.374025	0.969	0.983	0
Igkc	1.18e-08	-0.378448	0.544	0.552	0.000221941
Rhob	7.47e-46	-0.384743	0.11	0.165	1.41e-41
Gm42031	3.69e-47	-0.389074	0.142	0.201	6.96e-43
Ptma	4.7e-170	-0.391961	0.948	0.954	8.87e-166
H2afz	7.58e-18	-0.396623	0.662	0.622	1.43e-13
Snhg1	4.4e-49	-0.398674	0.354	0.392	8.3e-45
H3f3b	1.06e-228	-0.399839	0.955	0.965	1.99e-224
Dnaja1	1.15e-83	-0.402328	0.585	0.603	2.17e-79
Trim30a	4.67e-48	-0.406668	0.196	0.251	8.81e-44
Anp32a	4.48e-105	-0.409584	0.558	0.583	8.45e-101
Atf4	2.37e-60	-0.419423	0.265	0.324	4.47e-56
Serpina3g	1.09e-35	-0.421049	0.105	0.152	2.06e-31
Igkv14-111	2.16e-180	-0.431304	0.198	0.083	4.07e-176
2410006H16Rik	3.28e-116	-0.440891	0.719	0.741	6.18e-112
Dynll1	4.75e-157	-0.45548	0.646	0.677	8.96e-153
Mzb1	1.4e-13	-0.466195	0.299	0.316	2.64e-09
Rtp4	1.75e-89	-0.471106	0.099	0.18	3.3e-85
Rpl13a	0	-0.472058	0.984	0.992	0
Zbp1	3.5e-79	-0.490052	0.165	0.242	6.61e-75
Rpl23a	0	-0.502414	0.859	0.897	0
Hsph1	3.32e-113	-0.511841	0.143	0.24	6.26e-109
Bst2	3.03e-80	-0.517477	0.349	0.406	5.72e-76
Rbm3	7.44e-298	-0.519504	0.797	0.827	1.4e-293
mt-Nd3	5.53e-132	-0.525426	0.386	0.471	1.04e-127
Zfp36l2	1.28e-147	-0.525544	0.563	0.646	2.42e-143
Slc25a4	1.2e-160	-0.526958	0.121	0.238	2.27e-156
Rnf213	6.66e-60	-0.530983	0.23	0.289	1.26e-55
Id2	4.78e-36	-0.546779	0.175	0.226	9.02e-32
mt-Nd2	0	-0.549094	0.85	0.916	0
Cd69	9.89e-147	-0.556226	0.546	0.632	1.87e-142
mt-Nd6	1.2e-180	-0.600212	0.113	0.241	2.27e-176
Ddit4	1.57e-142	-0.612683	0.155	0.268	2.97e-138
mt-Nd5	0	-0.639158	0.723	0.818	0
Fosb	1.06e-177	-0.645884	0.137	0.275	2.01e-173
Hspa8	0	-0.660179	0.937	0.967	0
Dnajb1	4.05e-163	-0.672258	0.243	0.359	7.64e-159
Cebpb	3.57e-82	-0.67701	0.205	0.288	6.73e-78
Xist	1.05e-272	-0.677494	0.626	0.706	1.98e-268
Jun	3.67e-121	-0.682267	0.342	0.442	6.92e-117
Gm47283	5.62e-300	-0.695311	0.047	0.204	1.06e-295
Ly6a	5.1e-215	-0.696405	0.637	0.717	9.63e-211
Hsp90aa1	1.9e-281	-0.698369	0.557	0.646	3.59e-277
Plac8	8.42e-83	-0.705875	0.414	0.478	1.59e-78
Irf7	1.31e-163	-0.711253	0.117	0.236	2.48e-159
mt-Atp8	0	-0.734718	0.722	0.834	0
mt-Nd4	0	-0.736142	0.741	0.865	0
mt-Cytb	0	-0.745143	0.966	0.991	0
Isg15	3.39e-99	-0.781957	0.136	0.224	6.4e-95
Ifitm3	5.35e-63	-0.78329	0.065	0.126	1.01e-58
Cxcr4	2.43e-236	-0.796936	0.216	0.374	4.59e-232
mt-Co2	0	-0.862249	0.965	0.994	0
mt-Co3	0	-0.875934	0.975	0.995	0
Tsc22d3	0	-0.915145	0.516	0.671	0
mt-Co1	0	-0.95288	0.982	0.996	0
Dusp1	0	-1.00105	0.335	0.523	0
Jchain	1.28e-40	-1.01691	0.084	0.133	2.41e-36
Fos	0	-1.04875	0.451	0.678	0
mt-Atp6	0	-1.0628	0.95	0.992	0
Pcbp2	0	-1.08994	0.545	0.758	0
Ifi27l2a	0	-1.19052	0.592	0.733	0
mt-Nd4l	0	-1.23934	0.883	0.978	0
mt-Nd1	0	-1.36081	0.835	0.969	0

## Sheet: all_immune_cell_dmfVShc
	p_val	avg_log2FC	pct.1	pct.2	p_val_adj
S100a9	0	3.74889	0.238	0.003	0
S100a8	0	3.63375	0.213	0.003	0
Xist	0	2.30956	0.626	0	0
Gm42418	0	1.89636	1	0.986	0
Hnrnpa0	0	1.70585	0.737	0.113	0
AY036118	0	1.608	0.855	0.508	0
Lyz2	4.71e-279	1.5596	0.119	0.023	8.88e-275
Igkv6-23	0	1.52351	0.154	0.016	0
Ighg1	0	1.51609	0.125	0.001	0
Slpi	0	1.48633	0.112	0.012	0
Igkv17-127	0	1.45191	0.168	0.018	0
S100a6	2.98e-255	1.264	0.204	0.074	5.63e-251
Lars2	0	1.22316	0.956	0.635	0
Igkv17-121	1.72e-287	1.21329	0.105	0.016	3.24e-283
Tle5	0	1.09915	0.789	0.351	0
Taf10	0	1.03312	0.693	0.246	0
Jund	0	1.00679	0.911	0.649	0
Mbd2	0	0.952121	0.455	0.089	0
Grb2	0	0.862458	0.598	0.229	0
Pabpn1	0	0.857851	0.517	0.135	0
H2-Q7	0	0.812994	0.776	0.46	0
Mcl1	0	0.782789	0.707	0.349	0
Purb	0	0.771937	0.443	0.116	0
Rab21	0	0.767	0.408	0.093	0
Ppp1r14b	0	0.74589	0.401	0.124	0
Ifi30	1.45e-265	0.745025	0.467	0.264	2.74e-261
S100a11	6.39e-244	0.742321	0.593	0.357	1.21e-239
Brd1	0	0.737655	0.344	0.059	0
Plac8	0	0.730719	0.414	0.191	0
Hist1h1e	0	0.724235	0.307	0.099	0
Igkv14-111	0	0.68682	0.198	0.02	0
Tyrobp	5.57e-69	0.664361	0.141	0.078	1.05e-64
Gnai2	0	0.657279	0.841	0.558	0
Hnrnpd	0	0.650032	0.538	0.223	0
Gnb1	0	0.648334	0.495	0.181	0
Drap1	0	0.648032	0.441	0.143	0
Irf2bp2	0	0.630041	0.334	0.09	0
Ube2m	0	0.623726	0.355	0.087	0
Pglyrp1	3.89e-174	0.61694	0.277	0.137	7.34e-170
Pitpna	0	0.612359	0.545	0.229	0
Ly6c2	2.39e-73	0.59812	0.211	0.132	4.51e-69
Zdhhc18	0	0.591922	0.35	0.095	0
Alyref	0	0.589196	0.366	0.114	0
Lgals1	1.5e-102	0.584196	0.319	0.202	2.82e-98
Hsp90b1	6.22e-243	0.583025	0.635	0.395	1.17e-238
Rnf130	0	0.572463	0.285	0.079	0
Pde7a	0	0.568165	0.447	0.186	0
Ly6a	0	0.556417	0.637	0.359	0
Bmp2k	0	0.554513	0.27	0.083	0
Abhd17a	0	0.522375	0.395	0.134	0
Klf13	0	0.518347	0.609	0.323	0
Agfg1	0	0.517188	0.299	0.09	0
Arglu1	0	0.514849	0.405	0.155	0
Clint1	0	0.512219	0.401	0.155	0
Ppp2cb	0	0.509217	0.216	0.023	0
Ppp2r5a	0	0.507992	0.436	0.177	0
H2-T23	0	0.50672	0.796	0.524	0
Nucks1	0	0.501716	0.398	0.164	0
Smap2	0	0.487862	0.501	0.246	0
Anxa2	5.38e-126	0.484953	0.143	0.062	1.01e-121
Ube2q1	0	0.483714	0.297	0.081	0
Apoe	7.47e-147	0.477446	0.187	0.084	1.41e-142
Srsf9	0	0.469975	0.343	0.115	0
Tut4	0	0.467241	0.425	0.184	0
H2-Q6	0	0.464757	0.51	0.253	0
Dtx1	0	0.463487	0.314	0.123	0
Ptprc	1.46e-292	0.463406	0.889	0.731	2.75e-288
Ybx3	0	0.460511	0.177	0.026	0
Csnk2a2	0	0.459578	0.232	0.045	0
Tln1	6.57e-283	0.453735	0.618	0.358	1.24e-278
Hspa5	8.18e-200	0.447003	0.604	0.381	1.54e-195
Otulin	0	0.446271	0.276	0.091	0
Ctdnep1	0	0.443762	0.271	0.074	0
Gsk3a	0	0.443081	0.27	0.074	0
Cybb	7.95e-190	0.439778	0.249	0.114	1.5e-185
Pten	0	0.438377	0.479	0.218	0
H2-Ab1	2.75e-98	0.433133	0.558	0.442	5.19e-94
Tmem243	8.06e-291	0.42488	0.448	0.219	1.52e-286
Igkc	1.51e-103	0.423847	0.544	0.365	2.85e-99
Grk2	0	0.423512	0.474	0.219	0
Txn1	7.71e-170	0.42016	0.417	0.238	1.45e-165
Nfkb1	0	0.419877	0.374	0.157	0
Hopx	6.58e-291	0.419298	0.217	0.072	1.24e-286
Ugcg	7.63e-308	0.41489	0.322	0.131	1.44e-303
Hmgb2	9.02e-134	0.412615	0.455	0.281	1.7e-129
Kdm1a	0	0.412215	0.237	0.066	0
Msrb1	4.32e-82	0.410031	0.177	0.097	8.15e-78
Cdv3	0	0.40685	0.305	0.112	0
CAAA01147332.1	2.12e-260	0.403267	0.243	0.094	4e-256
Tnrc6c	0	0.402287	0.352	0.141	0
Map3k1	0	0.393969	0.294	0.111	0
Malat1	8.94e-254	0.391368	0.995	0.984	1.69e-249
Zfp91	0	0.390835	0.313	0.121	0
Mzb1	2.32e-105	0.390304	0.299	0.177	4.37e-101
Egln1	0	0.389907	0.173	0.029	0
Ube2h	6.2e-290	0.387815	0.28	0.108	1.17e-285
Ncl	1.55e-161	0.384671	0.661	0.444	2.92e-157
Mapkapk2	0	0.381383	0.196	0.051	0
Cdc34	0	0.380915	0.268	0.081	0
Ppp4r2	0	0.376851	0.3	0.116	0
Ctcf	5.43e-291	0.376655	0.418	0.195	1.02e-286
Eif3c	3.93e-232	0.375565	0.536	0.301	7.42e-228
1810026B05Rik	3.36e-279	0.372025	0.408	0.192	6.34e-275
Larp1	9.15e-299	0.3698	0.25	0.089	1.73e-294
Nkg7	9.49e-16	0.369797	0.262	0.231	1.79e-11
Socs3	3.78e-237	0.366097	0.213	0.079	7.13e-233
Qk	1.81e-299	0.366057	0.208	0.065	3.42e-295
Wapl	1.1e-293	0.365498	0.316	0.129	2.07e-289
Cdk9	0	0.365398	0.27	0.088	0
Cdk2ap1	0	0.365134	0.2	0.048	0
Suz12	0	0.362939	0.274	0.099	0
H2-Eb1	2.87e-81	0.360333	0.565	0.459	5.41e-77
Akt1	0	0.356085	0.195	0.051	0
Cenpb	0	0.353487	0.154	0.029	0
Lcp1	5.8e-176	0.352961	0.878	0.716	1.09e-171
Ppp2ca	7.27e-290	0.352826	0.417	0.193	1.37e-285
Ube2s	6.22e-236	0.350156	0.464	0.241	1.17e-231
AI837181	0	0.349599	0.192	0.044	0
Kcmf1	0	0.348433	0.202	0.052	0
Ldb1	9.54e-255	0.344961	0.37	0.172	1.8e-250
Hist1h4d	1.87e-303	0.339012	0.13	0.025	3.53e-299
Trappc10	0	0.338894	0.156	0.027	0
Sppl3	0	0.337895	0.179	0.04	0
Heca	0	0.337887	0.218	0.068	0
Rrbp1	1.12e-203	0.337632	0.289	0.134	2.11e-199
Sap30l	0	0.336162	0.15	0.023	0
Rbm26	1.18e-276	0.336051	0.239	0.086	2.22e-272
C1galt1	1.32e-297	0.33489	0.202	0.061	2.49e-293
H2-Aa	3.31e-86	0.329542	0.605	0.485	6.25e-82
Tuba4a	2.03e-262	0.328074	0.315	0.135	3.83e-258
Ciita	2.39e-159	0.327907	0.266	0.132	4.5e-155
Dhx36	1.53e-288	0.327497	0.252	0.091	2.88e-284
Rel	6.66e-196	0.32673	0.345	0.173	1.26e-191
Ranbp9	2.21e-298	0.32419	0.196	0.059	4.16e-294
Map4k4	2.66e-229	0.321148	0.366	0.177	5.02e-225
Filip1l	2.29e-206	0.320954	0.279	0.127	4.32e-202
Dmxl1	1.08e-210	0.319823	0.315	0.148	2.04e-206
Kcnq1ot1	1.45e-196	0.319389	0.225	0.094	2.73e-192
B230219D22Rik	1.38e-253	0.318508	0.305	0.131	2.6e-249
Fcmr	2.6e-69	0.317492	0.419	0.314	4.91e-65
Pafah1b1	5.17e-194	0.316711	0.568	0.333	9.75e-190
Gatad1	0	0.31605	0.184	0.05	0
Spag9	8.66e-232	0.315989	0.223	0.085	1.63e-227
Samsn1	1.75e-158	0.314648	0.228	0.107	3.3e-154
Dnajc21	2.44e-281	0.312179	0.19	0.057	4.61e-277
Cd180	3.39e-163	0.309071	0.229	0.106	6.4e-159
Plek	2.31e-179	0.309017	0.179	0.07	4.36e-175
Galnt1	4.46e-245	0.307192	0.297	0.127	8.41e-241
Rock2	6.75e-242	0.306564	0.214	0.078	1.27e-237
Trim33	1.85e-270	0.305949	0.191	0.059	3.48e-266
Acbd3	1.58e-248	0.305754	0.223	0.082	2.98e-244
Supt16	2.9e-232	0.30374	0.282	0.121	5.46e-228
Arl4c	1.95e-71	0.303182	0.38	0.277	3.68e-67
Znrf2	4.26e-233	0.301949	0.244	0.098	8.03e-229
Csnk1g2	1.36e-269	0.299971	0.256	0.096	2.57e-265
Itgb1	2.29e-111	0.29943	0.178	0.088	4.31e-107
Ahnak	5.13e-43	0.297139	0.171	0.114	9.67e-39
Phc2	7.36e-282	0.296957	0.206	0.066	1.39e-277
Pip4k2a	6.06e-210	0.295759	0.306	0.143	1.14e-205
Rcc2	1.09e-241	0.295493	0.261	0.106	2.06e-237
Gpr183	1.76e-172	0.295021	0.365	0.196	3.31e-168
Synrg	3.89e-268	0.294294	0.186	0.057	7.33e-264
Ppp6r1	1.38e-242	0.293155	0.243	0.094	2.61e-238
Kmt5a	9.05e-260	0.292542	0.157	0.044	1.71e-255
Tnks2	1.31e-214	0.292174	0.339	0.161	2.47e-210
Crebzf	8.87e-259	0.290853	0.18	0.056	1.67e-254
Gls	1.07e-233	0.290707	0.293	0.127	2.02e-229
Mta1	3.82e-305	0.290417	0.16	0.039	7.21e-301
Pura	5.45e-227	0.289627	0.343	0.161	1.03e-222
Yy1	7.69e-211	0.289018	0.363	0.179	1.45e-206
Ccl5	1.5e-14	0.287779	0.147	0.116	2.83e-10
Cyba	5.61e-131	0.286813	0.874	0.726	1.06e-126
Eif2s2	1.41e-167	0.28625	0.517	0.307	2.66e-163
Mogs	3.44e-307	0.285986	0.165	0.041	6.5e-303
Il4i1	2.85e-103	0.28516	0.179	0.09	5.38e-99
Rbis	1.13e-214	0.283815	0.408	0.207	2.12e-210
Aebp2	1.88e-192	0.282595	0.225	0.095	3.55e-188
Pdia3	1.75e-123	0.281563	0.609	0.409	3.31e-119
Bcl7c	1.65e-229	0.281231	0.21	0.078	3.1e-225
Aven	8.14e-301	0.280394	0.143	0.031	1.53e-296
Mtch1	8.03e-235	0.279897	0.211	0.077	1.52e-230
Rps18	2.54e-261	0.279893	0.985	0.98	4.8e-257
Set	1.34e-128	0.279801	0.661	0.45	2.53e-124
Mrpl52	7.57e-134	0.279224	0.608	0.406	1.43e-129
Pak2	9.36e-161	0.278731	0.568	0.348	1.77e-156
Baz1a	1.97e-212	0.278617	0.339	0.162	3.71e-208
Slk	2.02e-245	0.278577	0.158	0.046	3.82e-241
Zeb2	5.37e-117	0.278501	0.11	0.042	1.01e-112
Ctsb	7.92e-87	0.278296	0.299	0.182	1.49e-82
Fyn	2.19e-125	0.276266	0.348	0.205	4.13e-121
Cdk13	2.12e-207	0.275765	0.319	0.15	4e-203
Senp6	1.64e-195	0.274946	0.381	0.195	3.1e-191
Myo1e	9.3e-150	0.273664	0.187	0.081	1.75e-145
Ccdc71l	4.83e-251	0.273463	0.138	0.035	9.1e-247
Kmt2a	2.09e-154	0.272303	0.42	0.242	3.94e-150
Ep300	1.14e-196	0.270916	0.276	0.126	2.15e-192
Fam241a	2.88e-192	0.269379	0.189	0.074	5.44e-188
Eif4ebp2	1.35e-196	0.2686	0.366	0.186	2.54e-192
Pdia6	5.86e-151	0.268089	0.342	0.186	1.1e-146
Csnk1g3	9.69e-199	0.267716	0.276	0.125	1.83e-194
Picalm	2.27e-175	0.266967	0.241	0.109	4.28e-171
Prr13	4.55e-133	0.266381	0.416	0.247	8.58e-129
Ddx17	3.3e-192	0.265471	0.359	0.181	6.22e-188
Neurl3	2.08e-163	0.265011	0.221	0.1	3.92e-159
Eid1	7.53e-237	0.264855	0.171	0.054	1.42e-232
H2afy	6.5e-149	0.263907	0.56	0.346	1.23e-144
Slc25a28	6.86e-247	0.262966	0.134	0.034	1.29e-242
Swap70	3.17e-129	0.26176	0.34	0.196	5.99e-125
Strn3	2.15e-244	0.2613	0.169	0.052	4.05e-240
Rras	0	0.261239	0.104	0.012	0
Fkbp2	1.1e-164	0.260735	0.215	0.096	2.07e-160
Ccdc50	2.4e-168	0.260611	0.227	0.103	4.53e-164
Ms4a4c	1.75e-137	0.260513	0.337	0.19	3.3e-133
Grn	1.93e-112	0.259726	0.113	0.045	3.64e-108
BE692007	6.09e-146	0.259653	0.288	0.15	1.15e-141
Ddx6	1.8e-173	0.259029	0.444	0.247	3.4e-169
Arl8a	5.84e-225	0.258873	0.157	0.049	1.1e-220
Cox17	7.81e-168	0.258731	0.52	0.305	1.47e-163
Prdx5	9.05e-62	0.257296	0.403	0.271	1.71e-57
Ms4a4b	4.09e-12	0.256761	0.499	0.503	7.72e-08
Chst3	1.74e-139	0.256722	0.152	0.062	3.29e-135
Nab1	2.09e-209	0.256656	0.229	0.093	3.93e-205
Marcks	7.62e-96	0.256433	0.131	0.06	1.44e-91
Atp5o	5.88e-126	0.25511	0.618	0.412	1.11e-121
Grk6	2.3e-170	0.255044	0.478	0.271	4.34e-166
Sec63	8.23e-211	0.254555	0.228	0.092	1.55e-206
Tmf1	7.46e-204	0.254455	0.186	0.068	1.41e-199
Actb	1.21e-260	0.252698	0.999	0.999	2.28e-256
Ubc	1e-133	0.251081	0.738	0.521	1.89e-129
Trac	3.35e-08	-0.252518	0.314	0.313	0.000631567
Isg15	2.38e-07	-0.252707	0.136	0.108	0.00448266
Rnf187	7.32e-08	-0.256389	0.453	0.401	0.00138128
Chchd2	8.06e-41	-0.256997	0.714	0.65	1.52e-36
Snx3	8.31e-09	-0.258248	0.484	0.426	0.00015672
Otulinl	1.54e-08	-0.25832	0.213	0.219	0.000290526
Pnrc1	7.07e-30	-0.258339	0.713	0.659	1.33e-25
Ywhab	8.48e-09	-0.258869	0.453	0.404	0.000159902
Limd2	3.06e-74	-0.26045	0.885	0.858	5.76e-70
Eif3e	5.13e-32	-0.262442	0.667	0.611	9.67e-28
Chtf8	4.25e-10	-0.262762	0.124	0.14	8.01e-06
Gdi2	1.15e-19	-0.264178	0.574	0.523	2.17e-15
Ppp1cc	1.66e-16	-0.265778	0.569	0.505	3.12e-12
Btg2	7.59e-07	-0.266086	0.511	0.458	0.0143083
Bnip3l	5.77e-08	-0.26682	0.373	0.346	0.00108755
Actg1	3.4e-144	-0.270248	0.969	0.972	6.41e-140
Capza1	1.88e-12	-0.271347	0.457	0.416	3.54e-08
Hmgn2	7.96e-09	-0.271479	0.374	0.353	0.000150101
Selenop	2.7e-19	-0.2732	0.182	0.209	5.09e-15
Fam107b	1.62e-07	-0.275613	0.421	0.381	0.00305641
Rgcc	2.15e-09	-0.276881	0.157	0.172	4.06e-05
Rapgef6	1.6e-13	-0.277675	0.538	0.482	3.02e-09
Tgfbr2	4.54e-09	-0.278657	0.455	0.41	8.56e-05
Actr3	9.02e-77	-0.279768	0.841	0.8	1.7e-72
Gnb2	5.66e-27	-0.281368	0.607	0.551	1.07e-22
Sumo1	5.84e-13	-0.28247	0.44	0.4	1.1e-08
Fos	6.85e-11	-0.283485	0.451	0.443	1.29e-06
Pfn1	1.41e-276	-0.284902	0.987	0.993	2.66e-272
Klf2	4.78e-42	-0.286566	0.804	0.806	9.02e-38
5031425E22Rik	1.35e-06	-0.287631	0.156	0.163	0.0255392
Cnbp	4.14e-66	-0.287741	0.758	0.714	7.81e-62
Ptges3	1.01e-11	-0.288434	0.422	0.389	1.91e-07
Eif5a	3.98e-71	-0.290326	0.733	0.706	7.51e-67
Arf5	1.59e-44	-0.290627	0.641	0.591	3.01e-40
Ifi213	2.23e-07	-0.29599	0.152	0.161	0.00421565
Ppp1r18	3.58e-37	-0.296328	0.648	0.597	6.75e-33
Evl	5.22e-17	-0.296597	0.472	0.438	9.84e-13
Fam53b	1.34e-19	-0.297449	0.129	0.156	2.53e-15
Eif5	7.62e-26	-0.298604	0.519	0.486	1.44e-21
Snrnp48	6.01e-08	-0.298727	0.224	0.224	0.00113445
H3f3a	8.26e-43	-0.298945	0.956	0.946	1.56e-38
Ube2d2a	2.07e-33	-0.299707	0.582	0.536	3.91e-29
Elavl1	4.8e-07	-0.300565	0.292	0.277	0.00905487
Hmgn1	1.21e-21	-0.301194	0.549	0.514	2.28e-17
Arhgap15	2.2e-06	-0.301321	0.374	0.338	0.0415526
Hnrnpk	4.03e-62	-0.302382	0.737	0.681	7.6e-58
Vapa	3.42e-15	-0.304047	0.402	0.376	6.45e-11
Ywhaz	9.95e-88	-0.305279	0.808	0.775	1.88e-83
Arhgap45	2.65e-57	-0.307258	0.711	0.67	4.99e-53
Slc9a3r1	8.64e-16	-0.307608	0.414	0.391	1.63e-11
Ube2d3	2.89e-87	-0.310112	0.748	0.71	5.45e-83
Cox7c	2.54e-56	-0.310623	0.666	0.62	4.8e-52
Rbm7	4.15e-11	-0.311167	0.23	0.234	7.82e-07
Arf1	2.52e-30	-0.312235	0.546	0.503	4.76e-26
Cd53	2.26e-45	-0.315578	0.674	0.62	4.25e-41
Hspa8	4.4e-174	-0.316274	0.937	0.939	8.3e-170
Dazap2	9.34e-27	-0.316676	0.569	0.515	1.76e-22
Bcl2	1.19e-07	-0.320258	0.339	0.324	0.00224817
Junb	1.16e-10	-0.320399	0.811	0.755	2.19e-06
Maf1	1.64e-10	-0.32178	0.31	0.298	3.09e-06
Cxcr4	4.14e-07	-0.322297	0.216	0.219	0.00781068
Hnrnpa1	5.45e-44	-0.322911	0.592	0.561	1.03e-39
Rpl22l1	2.89e-132	-0.325977	0.874	0.862	5.45e-128
Rap1b	1.94e-64	-0.326156	0.669	0.634	3.65e-60
Eef1a1	0	-0.326517	0.997	1	0
Gm45552	2.15e-28	-0.32667	0.089	0.125	4.05e-24
Csk	4.23e-27	-0.327724	0.587	0.537	7.99e-23
Rtp4	1.93e-19	-0.328162	0.099	0.128	3.63e-15
Skp1a	1.31e-35	-0.330884	0.523	0.493	2.46e-31
Cnn2	1.26e-95	-0.332876	0.785	0.761	2.37e-91
Srsf7	4.62e-31	-0.336308	0.515	0.485	8.72e-27
Dapl1	2.17e-36	-0.340462	0.158	0.214	4.1e-32
Tes	2.1e-20	-0.347224	0.307	0.312	3.95e-16
Lat	1e-42	-0.34739	0.471	0.514	1.89e-38
Tmed2	1.37e-34	-0.350537	0.448	0.433	2.58e-30
Zfp36	3.59e-09	-0.354417	0.677	0.609	6.77e-05
Foxn3	3.24e-13	-0.355863	0.359	0.344	6.1e-09
Itk	1.14e-20	-0.356742	0.283	0.298	2.15e-16
Cd3e	8.18e-58	-0.356897	0.489	0.548	1.54e-53
Gm47283	1.05e-70	-0.357258	0.047	0.104	1.98e-66
Vpreb3	1.12e-06	-0.35757	0.154	0.165	0.0211103
Rhoa	3.33e-112	-0.35984	0.809	0.779	6.28e-108
Ccnd3	4.31e-38	-0.361894	0.467	0.461	8.12e-34
Tspan32	2.12e-23	-0.365784	0.333	0.339	4e-19
Rpl13a	0	-0.366556	0.984	0.993	0
Lyl1	2.4e-11	-0.370138	0.105	0.123	4.53e-07
H3f3b	1.67e-122	-0.370191	0.955	0.953	3.15e-118
Lck	1.23e-44	-0.374025	0.499	0.522	2.31e-40
Rbm3	1.86e-150	-0.379294	0.797	0.793	3.5e-146
Vgll4	1.57e-21	-0.379432	0.214	0.235	2.96e-17
Ifi27l2a	1.37e-06	-0.381057	0.592	0.527	0.0259107
Hnrnpdl	1.31e-31	-0.382849	0.417	0.409	2.48e-27
Brd2	2.86e-28	-0.387272	0.382	0.376	5.4e-24
Pabpc1	4.74e-245	-0.388939	0.903	0.896	8.93e-241
Gm26917	5.3e-88	-0.392773	0.476	0.498	1e-83
Peli1	4e-39	-0.396296	0.444	0.444	7.54e-35
Adrb2	8.18e-12	-0.399624	0.154	0.17	1.54e-07
Anp32a	2.24e-77	-0.403468	0.558	0.546	4.23e-73
Hnrnpf	2.38e-194	-0.404146	0.828	0.816	4.5e-190
Cytip	1.39e-75	-0.404934	0.628	0.614	2.63e-71
Acp5	3.72e-38	-0.405867	0.427	0.423	7.02e-34
Tmsb10	0	-0.407343	0.992	0.998	0
Epsti1	4.93e-13	-0.409002	0.387	0.372	9.3e-09
Saraf	2.39e-36	-0.412611	0.382	0.401	4.52e-32
Dnajb1	2.52e-32	-0.414249	0.243	0.27	4.76e-28
Cd69	1.27e-41	-0.420573	0.546	0.55	2.39e-37
Ptma	0	-0.422842	0.948	0.965	0
Snhg1	1.45e-42	-0.424319	0.354	0.371	2.74e-38
Eef2	0	-0.431576	0.959	0.967	0
Tespa1	9.66e-40	-0.432988	0.275	0.304	1.82e-35
Btg1	1.26e-162	-0.43754	0.925	0.927	2.38e-158
Dusp1	3.37e-24	-0.444881	0.335	0.348	6.35e-20
Pik3ip1	1.04e-53	-0.452994	0.154	0.209	1.96e-49
Cirbp	7.64e-36	-0.456031	0.317	0.333	1.44e-31
Srsf2	1.08e-72	-0.464252	0.472	0.482	2.03e-68
Pdcd4	2.03e-71	-0.485916	0.369	0.405	3.83e-67
Ly6c1	1.87e-39	-0.48772	0.083	0.131	3.53e-35
Uba52	0	-0.491092	0.948	0.968	0
Lef1	1.48e-59	-0.495139	0.359	0.41	2.79e-55
Gimap6	9.81e-142	-0.505016	0.695	0.698	1.85e-137
Rsrp1	2.36e-106	-0.523787	0.442	0.478	4.44e-102
Slc25a4	5.87e-110	-0.525637	0.121	0.209	1.11e-105
Pde4b	7.82e-73	-0.552182	0.462	0.478	1.47e-68
Irf7	5.13e-60	-0.568129	0.117	0.177	9.67e-56
Rnf167	3.31e-122	-0.580358	0.38	0.437	6.25e-118
Rbm38	2.65e-174	-0.63821	0.45	0.514	5e-170
Il7r	8.33e-102	-0.640407	0.319	0.406	1.57e-97
Gm42031	3.1e-62	-0.649084	0.142	0.203	5.85e-58
Txnip	5.36e-121	-0.650665	0.468	0.509	1.01e-116
mt-Nd6	3.7e-166	-0.652453	0.113	0.23	6.97e-162
mt-Nd5	0	-0.688217	0.723	0.807	0
mt-Nd2	0	-0.694351	0.85	0.923	0
mt-Nd4	0	-0.718755	0.741	0.841	0
Dusp2	1.94e-150	-0.731437	0.524	0.58	3.66e-146
Ddx3y	0	-0.752699	0	0.164	0
Ddit4	4.19e-172	-0.757733	0.155	0.276	7.9e-168
Gm43305	2.06e-94	-0.786265	0.169	0.25	3.89e-90
Pcbp2	0	-0.83898	0.545	0.655	0
mt-Cytb	0	-0.872341	0.966	0.994	0
Eif2s3y	0	-0.942342	0	0.214	0
Zfp36l2	0	-0.957066	0.563	0.712	0
mt-Co1	0	-0.978071	0.982	0.997	0
mt-Nd3	0	-1.024	0.386	0.582	0
mt-Co2	0	-1.03125	0.965	0.996	0
mt-Co3	0	-1.04685	0.975	0.996	0
Tsc22d3	0	-1.15365	0.516	0.687	0
mt-Atp8	0	-1.28454	0.722	0.909	0
mt-Atp6	0	-1.30998	0.95	0.995	0
mt-Nd1	0	-1.46266	0.835	0.972	0
mt-Nd4l	0	-1.53828	0.883	0.986	0

## Sheet: t_eauVShc
	p_val	avg_log2FC	pct.1	pct.2	p_val_adj
Xist	0	2.71491	0.673	0	0
Ly6a	0	1.54433	0.735	0.319	0
S100a6	0	1.50547	0.255	0.062	0
Ccl5	2.24e-46	1.31986	0.185	0.122	4.23e-42
Lgals1	2.82e-267	1.28545	0.477	0.278	5.32e-263
Fos	0	1.20493	0.717	0.376	0
Plac8	0	0.993572	0.353	0.132	0
S100a4	1.26e-210	0.980834	0.155	0.038	2.37e-206
Jund	0	0.949071	0.869	0.61	0
Hmgb2	2.16e-121	0.92805	0.444	0.31	4.08e-117
Ifi27l2a	1.74e-292	0.881131	0.781	0.608	3.29e-288
Fosb	0	0.773843	0.252	0.059	0
Jun	3.17e-245	0.707866	0.453	0.244	5.98e-241
Srgn	3.75e-209	0.703305	0.744	0.593	7.07e-205
Igkc	0	0.679188	0.222	0.044	0
Id2	4.64e-96	0.677789	0.342	0.225	8.76e-92
S100a11	6.24e-133	0.647668	0.479	0.338	1.18e-128
Socs3	1.89e-265	0.647132	0.281	0.103	3.56e-261
Dtx1	1.19e-281	0.625153	0.362	0.155	2.25e-277
Pim1	1.24e-212	0.60467	0.341	0.164	2.33e-208
Icos	4.27e-96	0.600692	0.236	0.134	8.05e-92
Hsp90aa1	3.25e-255	0.599443	0.696	0.503	6.14e-251
S100a10	8.44e-31	0.577546	0.634	0.591	1.59e-26
Bhlhe40	1.11e-189	0.57675	0.107	0.017	2.09e-185
Hspa1a	6.11e-202	0.576076	0.109	0.016	1.15e-197
AW112010	1.57e-169	0.569322	0.734	0.592	2.96e-165
2410006H16Rik	6.62e-235	0.560954	0.753	0.585	1.25e-230
Isg15	1.97e-186	0.555153	0.322	0.156	3.72e-182
Prr13	7.95e-141	0.545636	0.347	0.202	1.5e-136
B2m	0	0.531295	0.995	0.98	0
Nkg7	1.72e-60	0.528231	0.464	0.385	3.25e-56
Dusp1	8.16e-163	0.525921	0.524	0.342	1.54e-158
Dtx3l	4.08e-245	0.517596	0.222	0.069	7.7e-241
H2afz	1.88e-72	0.505032	0.751	0.664	3.55e-68
Bst2	1.12e-169	0.501893	0.509	0.326	2.12e-165
H2-Q7	5.3e-197	0.48316	0.761	0.61	1e-192
Hsp90b1	4.74e-112	0.473304	0.531	0.392	8.95e-108
Cd7	6.01e-97	0.470575	0.35	0.227	1.13e-92
Ly6c2	2.29e-36	0.463429	0.265	0.197	4.32e-32
Ube2s	6.46e-117	0.460601	0.441	0.297	1.22e-112
Anxa2	1.6e-95	0.458709	0.134	0.056	3.01e-91
Cebpb	5.66e-122	0.452292	0.265	0.14	1.07e-117
S100a9	0	0.451408	0.11	0.002	0
S100a8	4.01e-306	0.448906	0.11	0.002	7.56e-302
Socs1	1.08e-133	0.446793	0.347	0.201	2.05e-129
Maf	4.25e-135	0.43032	0.132	0.041	8.01e-131
Cks2	1.29e-136	0.429218	0.149	0.053	2.43e-132
Taf10	2.14e-155	0.42777	0.465	0.291	4.04e-151
Zfas1	2.87e-145	0.426521	0.347	0.196	5.41e-141
Cxcr4	7.12e-117	0.408062	0.288	0.16	1.34e-112
S100a13	1.64e-102	0.404207	0.453	0.317	3.09e-98
Cd74	2.95e-44	0.402255	0.459	0.358	5.57e-40
Hspa5	1.64e-87	0.40102	0.508	0.381	3.1e-83
Hif1a	5.12e-68	0.394153	0.272	0.177	9.65e-64
Tigit	1.13e-118	0.391736	0.103	0.029	2.13e-114
Itgb1	3.71e-65	0.387737	0.18	0.102	6.99e-61
Rnf213	5.65e-89	0.382852	0.331	0.212	1.06e-84
Lyz2	1.16e-209	0.38083	0.101	0.011	2.18e-205
Gm42418	0	0.380546	0.999	0.992	0
Rora	1.87e-132	0.37812	0.108	0.029	3.53e-128
Hsp90ab1	1.37e-254	0.3769	0.986	0.971	2.59e-250
Slpi	7e-191	0.370661	0.103	0.015	1.32e-186
Dynll1	6.91e-129	0.367379	0.751	0.615	1.3e-124
Stmn1	1.75e-16	0.363578	0.115	0.084	3.31e-12
Calr	1.44e-83	0.360613	0.436	0.313	2.72e-79
Tnfaip3	1.36e-75	0.349555	0.321	0.21	2.56e-71
Hspa8	1.85e-272	0.349533	0.99	0.979	3.5e-268
Ctla4	9.35e-62	0.348473	0.16	0.088	1.76e-57
Emb	1.78e-83	0.347012	0.664	0.542	3.35e-79
Capg	4.52e-53	0.346825	0.202	0.127	8.52e-49
Hsph1	1.01e-102	0.346634	0.28	0.16	1.9e-98
Hspe1	1.19e-108	0.343785	0.787	0.684	2.24e-104
Junb	4.19e-159	0.342407	0.902	0.774	7.91e-155
Pitpna	6.54e-105	0.34231	0.393	0.253	1.23e-100
Rpl23a	4.77e-218	0.339824	0.951	0.907	8.99e-214
Cox8a	2.4e-167	0.339353	0.884	0.802	4.53e-163
Txn1	6.55e-67	0.335243	0.393	0.288	1.23e-62
Rilpl2	7.4e-89	0.33466	0.166	0.08	1.39e-84
Krtcap2	1.64e-85	0.333952	0.598	0.476	3.08e-81
H2-Q6	2.17e-82	0.332926	0.352	0.233	4.09e-78
Chmp4b	1.74e-95	0.332881	0.497	0.354	3.28e-91
Pglyrp1	4.87e-75	0.329848	0.201	0.113	9.19e-71
Acot7	1.92e-170	0.329015	0.134	0.035	3.61e-166
Crip1	3.21e-13	0.328947	0.724	0.696	6.06e-09
Rps12	4.61e-298	0.323534	0.996	0.992	8.69e-294
Batf	7.15e-80	0.317178	0.225	0.128	1.35e-75
Klf6	3.37e-72	0.316501	0.443	0.321	6.35e-68
Odc1	1.14e-68	0.315245	0.189	0.107	2.15e-64
Lgals3bp	9.26e-82	0.314724	0.251	0.148	1.75e-77
Tnfsf8	7.65e-55	0.313698	0.178	0.107	1.44e-50
Itgal	6.23e-77	0.311123	0.364	0.245	1.17e-72
Manf	1.68e-69	0.31058	0.389	0.273	3.16e-65
Nfkbia	6.23e-50	0.309214	0.534	0.434	1.18e-45
Cyba	4.09e-82	0.30715	0.78	0.691	7.71e-78
Bcl2a1b	2.33e-59	0.301473	0.186	0.11	4.4e-55
Ifngr1	1.62e-57	0.300807	0.393	0.289	3.06e-53
Sec61b	4.46e-106	0.298142	0.811	0.717	8.41e-102
Hspd1	3.91e-63	0.295466	0.428	0.316	7.37e-59
Sdf2l1	1.37e-88	0.290999	0.159	0.075	2.57e-84
Plaat3	9.29e-78	0.289601	0.312	0.199	1.75e-73
Nme1	3.8e-64	0.288696	0.603	0.497	7.17e-60
Cox5b	1.24e-79	0.287688	0.721	0.62	2.33e-75
Gm47283	5.06e-81	0.286423	0.223	0.125	9.55e-77
Anp32e	4.96e-52	0.283916	0.314	0.224	9.36e-48
Gadd45b	1.71e-92	0.283561	0.11	0.04	3.22e-88
Nop53	2.49e-72	0.281339	0.463	0.335	4.7e-68
Dnaja1	1.78e-74	0.281082	0.722	0.599	3.35e-70
Cd48	3.65e-38	0.278549	0.46	0.374	6.88e-34
Lmnb1	7.8e-40	0.275948	0.157	0.099	1.47e-35
Hopx	6.8e-86	0.275282	0.17	0.084	1.28e-81
Hint1	2.04e-61	0.273043	0.697	0.611	3.85e-57
Psme2	1.96e-83	0.271184	0.795	0.704	3.69e-79
Rpl7a	7e-199	0.269298	0.983	0.972	1.32e-194
Glrx	2.81e-58	0.267099	0.153	0.084	5.29e-54
Zbp1	2.83e-71	0.266668	0.305	0.197	5.34e-67
Cox4i1	1.4e-136	0.266273	0.928	0.884	2.64e-132
Cenpa	1.7e-38	0.26584	0.118	0.069	3.2e-34
Gng2	1.83e-83	0.265273	0.196	0.103	3.45e-79
Dut	7.51e-39	0.264125	0.224	0.157	1.42e-34
Ran	3e-43	0.264085	0.702	0.628	5.66e-39
Isg20	9.26e-71	0.263261	0.161	0.083	1.75e-66
Gapdh	1.2e-43	0.262922	0.841	0.807	2.26e-39
Hnrnpa0	7.77e-76	0.262595	0.23	0.134	1.47e-71
Igtp	3.07e-58	0.259217	0.306	0.209	5.79e-54
H2afy	2.41e-64	0.25906	0.509	0.387	4.55e-60
Cox17	1.88e-52	0.257447	0.419	0.316	3.55e-48
Cox5a	5.78e-53	0.255988	0.622	0.535	1.09e-48
Gnai2	1.42e-52	0.255776	0.681	0.594	2.68e-48
Nme2	1.98e-104	0.25327	0.926	0.897	3.74e-100
Resf1	1.52e-57	0.251217	0.36	0.255	2.86e-53
Cdk6	4.93e-89	0.250753	0.109	0.041	9.31e-85
Sub1	1.72e-51	0.250691	0.703	0.62	3.24e-47
H2-Aa	8.99e-45	0.250548	0.171	0.105	1.7e-40
Tnfaip8	8.21e-27	-0.251359	0.295	0.342	1.55e-22
Rasal3	1.22e-27	-0.252751	0.377	0.417	2.3e-23
Eif4b	4.72e-36	-0.25285	0.396	0.449	8.9e-32
Sash3	2.62e-30	-0.253132	0.322	0.371	4.93e-26
Gps2	2.38e-27	-0.253175	0.231	0.279	4.49e-23
Sh3gl1	3.08e-28	-0.253524	0.243	0.292	5.8e-24
4932438A13Rik	7.81e-28	-0.25406	0.263	0.314	1.47e-23
Msn	4.57e-71	-0.254324	0.752	0.793	8.62e-67
mt-Co2	0	-0.254325	0.998	0.998	0
Arhgap45	3.48e-65	-0.256876	0.744	0.777	6.57e-61
Bach2	1.75e-38	-0.257585	0.138	0.2	3.3e-34
Slc17a9	3.52e-42	-0.259719	0.107	0.166	6.64e-38
Saraf	2.51e-48	-0.260135	0.622	0.663	4.74e-44
Csk	4.29e-41	-0.261184	0.45	0.503	8.09e-37
Slc44a2	1.39e-34	-0.261665	0.285	0.344	2.63e-30
Gm26740	1.01e-32	-0.264362	0.216	0.273	1.91e-28
Nsmce1	7.78e-29	-0.264927	0.2	0.25	1.47e-24
Smc6	7.85e-28	-0.266519	0.328	0.372	1.48e-23
Apbb1ip	2.97e-39	-0.268296	0.419	0.472	5.6e-35
S1pr1	2.99e-39	-0.268541	0.367	0.428	5.64e-35
Pdcd4	7.11e-47	-0.26992	0.472	0.533	1.34e-42
Jak1	1.6e-62	-0.270937	0.663	0.709	3.02e-58
Ptpn6	5.13e-25	-0.271322	0.325	0.366	9.67e-21
Vps37b	8.16e-41	-0.271736	0.187	0.253	1.54e-36
Il16	3.11e-35	-0.272131	0.343	0.396	5.87e-31
Pdk1	2.95e-36	-0.272421	0.159	0.217	5.57e-32
Ucp2	8.04e-79	-0.273027	0.724	0.79	1.52e-74
Ctsw	1.02e-27	-0.27318	0.302	0.354	1.92e-23
Tsc22d4	2.59e-32	-0.27353	0.338	0.39	4.88e-28
Stk10	2.05e-29	-0.273593	0.294	0.343	3.86e-25
Gramd3	1.02e-29	-0.274123	0.302	0.354	1.93e-25
4930523C07Rik	2.74e-35	-0.275564	0.374	0.427	5.16e-31
Mob3a	3.18e-34	-0.276178	0.223	0.28	5.99e-30
Tcf7	5.07e-62	-0.276428	0.623	0.686	9.57e-58
Ssbp2	5.33e-40	-0.277223	0.112	0.17	1.01e-35
Lck	1.68e-97	-0.277903	0.821	0.862	3.16e-93
Frmd8	2.14e-36	-0.277908	0.251	0.311	4.03e-32
Otulinl	1.11e-35	-0.278939	0.298	0.355	2.1e-31
Traf3ip3	2.9e-37	-0.280394	0.263	0.323	5.47e-33
Pabpc1	9.64e-159	-0.282664	0.938	0.96	1.82e-154
Il4ra	3.48e-41	-0.283933	0.147	0.21	6.56e-37
AI467606	1.28e-29	-0.287644	0.228	0.278	2.42e-25
Rps28	3.59e-256	-0.287704	0.986	0.991	6.77e-252
Cnn2	2.73e-108	-0.289667	0.833	0.871	5.15e-104
Pde4b	9.24e-43	-0.293108	0.388	0.452	1.74e-38
Tecr	1.68e-48	-0.295857	0.379	0.443	3.16e-44
Rapgef6	4.96e-65	-0.297262	0.572	0.633	9.36e-61
Maf1	6.63e-43	-0.298004	0.253	0.319	1.25e-38
Gimap3	1.15e-72	-0.298751	0.623	0.68	2.17e-68
Gramd1a	2.1e-45	-0.2996	0.396	0.459	3.96e-41
Fam78a	9.61e-40	-0.300813	0.231	0.296	1.81e-35
Chtf8	3.13e-51	-0.304172	0.096	0.158	5.9e-47
Cirbp	1.46e-41	-0.306269	0.259	0.323	2.76e-37
Selenop	7.05e-40	-0.30722	0.261	0.328	1.33e-35
Tes	6.58e-50	-0.309727	0.379	0.445	1.24e-45
Hnrnpdl	1.38e-45	-0.310979	0.378	0.438	2.61e-41
Rsrp1	7.59e-60	-0.312511	0.473	0.541	1.43e-55
Foxo1	2.69e-47	-0.312947	0.344	0.41	5.07e-43
Uba52	8.74e-274	-0.313517	0.979	0.988	1.65e-269
Bbc3	3.2e-60	-0.31385	0.085	0.153	6.04e-56
Atp1b1	2.59e-57	-0.316829	0.15	0.228	4.88e-53
Abhd8	1.23e-50	-0.321033	0.221	0.295	2.31e-46
Ppp1r18	1.32e-84	-0.321593	0.652	0.709	2.49e-80
Irf2bpl	2.77e-50	-0.322577	0.17	0.242	5.22e-46
Cd27	2.52e-60	-0.323822	0.382	0.463	4.75e-56
Id3	2.5e-22	-0.324595	0.152	0.194	4.71e-18
Rps27	0	-0.325598	0.997	0.999	0
Sun2	3.2e-55	-0.326744	0.274	0.352	6.03e-51
Hnrnpf	2.64e-146	-0.328542	0.831	0.883	4.97e-142
Add3	4.47e-51	-0.328764	0.34	0.409	8.44e-47
Galnt6	2.07e-53	-0.329247	0.175	0.25	3.91e-49
mt-Atp6	0	-0.3311	0.997	0.998	0
Ccr7	3.91e-73	-0.336541	0.478	0.57	7.38e-69
Rnf187	1.82e-61	-0.337595	0.381	0.454	3.44e-57
Itm2a	1.7e-48	-0.337816	0.12	0.187	3.21e-44
Snhg20	4.15e-83	-0.340621	0.07	0.148	7.83e-79
Foxn3	2.02e-54	-0.34155	0.244	0.325	3.8e-50
Ypel3	3.27e-94	-0.354268	0.521	0.618	6.16e-90
Evl	2.81e-79	-0.361422	0.481	0.562	5.3e-75
Arhgap15	1.55e-62	-0.362045	0.336	0.414	2.92e-58
mt-Nd4l	0	-0.364053	0.986	0.993	0
Rpl22l1	1.51e-215	-0.364094	0.906	0.937	2.86e-211
Mettl9	3.59e-72	-0.37888	0.18	0.268	6.78e-68
Ly6c1	7.59e-50	-0.379246	0.152	0.228	1.43e-45
Stk38	4.93e-73	-0.384569	0.284	0.375	9.3e-69
Il7r	8.29e-103	-0.391778	0.588	0.683	1.56e-98
Gm2682	1.06e-69	-0.396729	0.266	0.358	2.01e-65
Lef1	1.07e-122	-0.397984	0.608	0.706	2.02e-118
Prkch	1.12e-88	-0.40329	0.421	0.514	2.11e-84
Gm45552	1.96e-94	-0.405995	0.081	0.17	3.69e-90
AY036118	8.9e-60	-0.406682	0.49	0.563	1.68e-55
Actn1	3.39e-94	-0.418027	0.356	0.467	6.4e-90
Tdrp	2.06e-110	-0.4209	0.082	0.18	3.89e-106
Igfbp4	1.83e-109	-0.422928	0.33	0.474	3.45e-105
Inpp4b	1.93e-89	-0.428262	0.312	0.418	3.64e-85
Arrb2	7.29e-96	-0.429115	0.31	0.413	1.38e-91
Zfp36l2	1.96e-140	-0.438444	0.725	0.805	3.71e-136
Itk	2.51e-110	-0.447477	0.41	0.516	4.73e-106
Foxp1	1.59e-130	-0.454238	0.473	0.59	3e-126
Txnip	1.55e-111	-0.461258	0.496	0.606	2.93e-107
Rps29	0	-0.469344	0.993	0.998	0
Tespa1	3.01e-111	-0.477038	0.275	0.393	5.68e-107
Tgfbr2	9.44e-121	-0.478138	0.35	0.468	1.78e-116
Arhgef1	1.34e-209	-0.501688	0.615	0.728	2.53e-205
Tspan32	2.05e-122	-0.510212	0.252	0.381	3.86e-118
mt-Nd3	1.58e-188	-0.517183	0.481	0.613	2.97e-184
Rgcc	2.63e-117	-0.542256	0.175	0.293	4.95e-113
Eef2	0	-0.558584	0.969	0.991	0
Limd2	0	-0.584889	0.907	0.963	0
mt-Atp8	0	-0.633056	0.85	0.935	0
Rnf167	4.12e-276	-0.686099	0.329	0.523	7.77e-272
Rbm38	3.12e-303	-0.698214	0.44	0.622	5.88e-299
Ddx3y	0	-0.738114	0	0.182	0
Dusp2	6.01e-218	-0.763951	0.424	0.587	1.13e-213
Pcbp1	0	-0.796985	0.412	0.643	0
Eif2s3y	0	-0.871012	0	0.223	0

## Sheet: t_dmfVSeau
	p_val	avg_log2FC	pct.1	pct.2	p_val_adj
AY036118	0	1.6037	0.883	0.49	0
Hnrnpa0	0	1.47876	0.822	0.23	0
Gm42418	0	1.2896	1	0.999	0
Tle5	0	1.1898	0.916	0.49	0
Lars2	0	0.909998	0.974	0.762	0
Mbd2	0	0.892479	0.581	0.18	0
Ppp1r14b	0	0.880019	0.567	0.189	0
Pabpn1	0	0.84384	0.585	0.187	0
Brd1	0	0.749403	0.404	0.081	0
Pcbp1	0	0.697946	0.761	0.412	0
Ccr7	1.37e-214	0.68289	0.747	0.478	2.59e-210
Purb	0	0.660711	0.473	0.16	0
Ube2m	0	0.6371	0.418	0.124	0
Taf10	1.37e-278	0.630826	0.789	0.465	2.58e-274
Pde7a	7.44e-221	0.592838	0.444	0.183	1.4e-216
1810026B05Rik	1.99e-236	0.57789	0.533	0.233	3.75e-232
Irf2bp2	3.02e-254	0.57357	0.423	0.151	5.69e-250
Drap1	3.32e-243	0.571601	0.522	0.224	6.27e-239
Rab21	6e-252	0.537632	0.405	0.139	1.13e-247
Rps28	0	0.525459	0.994	0.986	0
Zdhhc18	6.48e-236	0.521007	0.403	0.144	1.22e-231
Klf13	3.68e-185	0.517444	0.758	0.469	6.94e-181
Hnrnpd	2.32e-184	0.514856	0.596	0.311	4.38e-180
Arglu1	3.27e-210	0.514487	0.453	0.189	6.18e-206
Zfp36l1	9.1e-139	0.510626	0.723	0.464	1.72e-134
Tln1	1.41e-173	0.508945	0.736	0.453	2.65e-169
Ppp2r5a	1.85e-184	0.506794	0.576	0.296	3.49e-180
Agfg1	1.69e-171	0.484265	0.425	0.19	3.19e-167
Ldb1	2.45e-183	0.472433	0.493	0.227	4.63e-179
Ugcg	4.97e-173	0.471659	0.441	0.199	9.37e-169
Grb2	3.11e-173	0.471225	0.506	0.245	5.86e-169
Ppp2cb	2.38e-298	0.469904	0.258	0.047	4.48e-294
Mcl1	8.58e-146	0.466421	0.728	0.461	1.62e-141
Grk6	1.37e-166	0.466365	0.55	0.282	2.58e-162
Ptprc	1.95e-173	0.460512	0.954	0.83	3.67e-169
Tuba4a	2.7e-174	0.460352	0.409	0.176	5.1e-170
Gnb1	2.55e-163	0.458862	0.539	0.277	4.81e-159
Ube2q1	1.95e-202	0.455415	0.331	0.113	3.68e-198
Pip4k2a	1.92e-182	0.45392	0.382	0.151	3.62e-178
Ltb	3.7e-144	0.451448	0.946	0.837	6.98e-140
Hist1h1e	6.22e-75	0.447893	0.247	0.121	1.17e-70
Rps29	0	0.444237	0.996	0.993	0
Igfbp4	3.94e-64	0.437469	0.489	0.33	7.43e-60
Egln1	2.23e-232	0.436756	0.251	0.059	4.21e-228
Csnk2a2	1.42e-231	0.435106	0.268	0.068	2.68e-227
Il27ra	3.11e-146	0.42564	0.503	0.257	5.86e-142
Sap30l	3.64e-259	0.400028	0.198	0.029	6.87e-255
Tcf7	5.99e-103	0.3945	0.819	0.623	1.13e-98
S1pr1	2.31e-112	0.394396	0.602	0.367	4.35e-108
Prkch	1.02e-102	0.39277	0.648	0.421	1.92e-98
Gnai2	4.22e-130	0.392729	0.894	0.681	7.95e-126
Pafah1b1	3.23e-114	0.389887	0.634	0.387	6.09e-110
Rps21	0	0.387106	0.995	0.996	0
Galnt6	8.16e-141	0.386962	0.388	0.175	1.54e-136
Igkv17-127	1.06e-95	0.377773	0.151	0.049	1.99e-91
Myh9	2.3e-98	0.368676	0.905	0.757	4.33e-94
Map4k4	9.06e-125	0.368042	0.466	0.241	1.71e-120
Clint1	2.69e-113	0.367936	0.49	0.267	5.08e-109
Alyref	3.12e-113	0.365147	0.42	0.216	5.88e-109
Limd2	3.43e-165	0.364122	0.97	0.907	6.47e-161
Gm2682	6.24e-104	0.361864	0.482	0.266	1.18e-99
Csnk1g2	3.34e-160	0.360248	0.318	0.12	6.3e-156
Tut4	1.83e-115	0.357807	0.408	0.205	3.46e-111
Arl4c	4.17e-82	0.356915	0.719	0.534	7.87e-78
H2-Q7	1.3e-112	0.356715	0.913	0.761	2.45e-108
Crebzf	2.56e-164	0.355668	0.217	0.061	4.82e-160
AI837181	8.77e-176	0.354389	0.234	0.066	1.65e-171
Heca	4.11e-152	0.348013	0.274	0.097	7.76e-148
Ppp4r2	5.86e-121	0.343048	0.367	0.173	1.1e-116
B230219D22Rik	9.69e-122	0.341789	0.342	0.157	1.83e-117
Macf1	5.2e-87	0.340933	0.697	0.473	9.8e-83
Mogs	2.19e-165	0.339958	0.215	0.06	4.14e-161
Srsf9	7.05e-127	0.338587	0.33	0.146	1.33e-122
Kdm1a	5.03e-134	0.338221	0.273	0.106	9.49e-130
Malat1	4.22e-114	0.337732	0.999	0.991	7.96e-110
Rflnb	4.02e-80	0.337546	0.526	0.329	7.57e-76
Cdc34	3.61e-133	0.336307	0.297	0.122	6.81e-129
Kcmf1	2.54e-148	0.335756	0.225	0.071	4.78e-144
Dnajc21	1.34e-155	0.334528	0.225	0.068	2.52e-151
Hp1bp3	3.99e-100	0.331514	0.547	0.317	7.52e-96
Tpr	5.59e-75	0.331094	0.75	0.544	1.05e-70
Ctcf	9.86e-98	0.329353	0.474	0.264	1.86e-93
Son	5.95e-79	0.328137	0.789	0.578	1.12e-74
Aven	1.73e-153	0.32724	0.219	0.066	3.26e-149
Suz12	2.07e-106	0.325859	0.321	0.151	3.9e-102
Ctdnep1	2.57e-131	0.323169	0.295	0.119	4.84e-127
Srsf5	1.14e-94	0.322814	0.812	0.598	2.15e-90
Gsk3a	1.68e-119	0.322096	0.324	0.144	3.18e-115
Pak2	1.88e-83	0.320804	0.689	0.459	3.55e-79
Lcp1	4.55e-81	0.319809	0.901	0.747	8.59e-77
Fyn	6.9e-78	0.316326	0.573	0.366	1.3e-73
Smc4	3.36e-53	0.315791	0.552	0.383	6.34e-49
Trappc10	3.11e-156	0.313775	0.189	0.049	5.87e-152
Pura	1.45e-119	0.313197	0.412	0.2	2.73e-115
Ube2h	1.16e-99	0.313005	0.378	0.193	2.18e-95
Jak1	2.7e-80	0.312594	0.849	0.663	5.1e-76
Abhd17a	4.66e-111	0.312436	0.397	0.2	8.78e-107
Sec63	8.64e-118	0.312259	0.281	0.117	1.63e-113
Ranbp9	2.72e-122	0.310896	0.265	0.104	5.12e-118
Igkv6-23	1.83e-121	0.30979	0.139	0.034	3.45e-117
Rbis	2.99e-100	0.309446	0.473	0.26	5.64e-96
Pmepa1	1.21e-129	0.309299	0.158	0.041	2.28e-125
Tnks2	1.05e-103	0.307842	0.411	0.213	1.97e-99
Supt16	1.05e-93	0.306921	0.327	0.163	1.98e-89
Cd52	2.87e-155	0.305098	0.994	0.985	5.4e-151
Rabac1	3.71e-86	0.304167	0.748	0.517	6.99e-82
Smap1	2.46e-88	0.303234	0.421	0.235	4.64e-84
Cdkn1b	3.78e-91	0.302382	0.452	0.252	7.13e-87
Pten	3.83e-98	0.301506	0.414	0.218	7.22e-94
Hopx	2.38e-60	0.301022	0.299	0.17	4.49e-56
Tnrc6c	7.97e-105	0.298234	0.422	0.217	1.5e-100
Top2b	1.27e-82	0.295869	0.586	0.369	2.39e-78
Rpl37a	2.71e-225	0.295603	0.999	0.997	5.12e-221
Neurl3	4.25e-108	0.295082	0.186	0.064	8.02e-104
Dhx36	7.86e-101	0.294677	0.295	0.136	1.48e-96
Akt1	7.59e-110	0.294319	0.223	0.087	1.43e-105
Dhx9	9.79e-92	0.292844	0.41	0.222	1.85e-87
Inpp4b	1.71e-76	0.290897	0.513	0.312	3.22e-72
Cd2	1.32e-76	0.290345	0.796	0.59	2.5e-72
Nucks1	1.62e-71	0.290151	0.462	0.277	3.06e-67
Rasa3	1.73e-89	0.288949	0.385	0.207	3.26e-85
Emp3	8.6e-73	0.288877	0.793	0.59	1.62e-68
Ctsw	6.57e-50	0.288631	0.441	0.302	1.24e-45
Stk10	1.03e-84	0.287322	0.498	0.294	1.94e-80
Prpf8	9.26e-86	0.286177	0.449	0.256	1.75e-81
Foxo1	4.63e-78	0.28458	0.55	0.344	8.74e-74
Hsd11b1	1.42e-79	0.284509	0.42	0.241	2.68e-75
Sptbn1	3.84e-68	0.284361	0.553	0.357	7.25e-64
Synrg	2.71e-119	0.283804	0.213	0.074	5.1e-115
Arhgef1	1.58e-71	0.2834	0.81	0.615	2.98e-67
Ankrd11	4.77e-71	0.282608	0.651	0.437	8.99e-67
Ddx21	3.71e-78	0.282396	0.462	0.273	7.01e-74
Apbb1ip	2.47e-75	0.281849	0.638	0.419	4.66e-71
Selplg	2.1e-70	0.279877	0.869	0.714	3.96e-66
Snhg20	1.45e-121	0.279835	0.207	0.07	2.74e-117
Kcnq1ot1	8.47e-72	0.279824	0.245	0.12	1.6e-67
Tlk1	2.17e-93	0.278389	0.313	0.152	4.08e-89
Nfatc3	5.09e-89	0.278329	0.458	0.258	9.6e-85
Il21r	3.59e-74	0.277679	0.54	0.338	6.77e-70
Lrig1	8.79e-89	0.275376	0.124	0.036	1.66e-84
Rgcc	5.23e-61	0.274563	0.309	0.175	9.86e-57
Itpr2	5.54e-77	0.274182	0.365	0.2	1.05e-72
Gramd3	5.84e-68	0.273538	0.484	0.302	1.1e-63
Sppl3	9.85e-129	0.273425	0.209	0.068	1.86e-124
Smad7	2.3e-83	0.27267	0.439	0.248	4.33e-79
Otulin	1.18e-93	0.271295	0.241	0.105	2.22e-89
Ddx6	7.13e-76	0.271285	0.487	0.293	1.34e-71
Fam241a	7.38e-77	0.269344	0.314	0.165	1.39e-72
Larp1	1.67e-89	0.267741	0.316	0.156	3.15e-85
Stk4	1.64e-63	0.266097	0.6	0.401	3.09e-59
Cdk13	2.04e-83	0.265114	0.319	0.163	3.85e-79
B4galnt1	1.19e-58	0.264796	0.745	0.558	2.24e-54
A930005H10Rik	2.24e-79	0.264199	0.391	0.215	4.23e-75
Ablim1	3.1e-62	0.264141	0.757	0.559	5.84e-58
Tax1bp1	2.59e-70	0.263864	0.581	0.377	4.89e-66
Mbd3	2.54e-89	0.26323	0.37	0.192	4.78e-85
Il6ra	1.45e-83	0.2632	0.355	0.185	2.73e-79
Il16	1.17e-69	0.263143	0.544	0.343	2.22e-65
Cdk2ap1	6.69e-112	0.263035	0.203	0.073	1.26e-107
Trim33	7.6e-99	0.262616	0.215	0.084	1.43e-94
Ms4a4b	1.73e-73	0.261458	0.944	0.875	3.26e-69
Hnrnpu	7e-60	0.260338	0.804	0.607	1.32e-55
Csnk2a1	2.61e-78	0.25998	0.446	0.258	4.93e-74
CAAA01147332.1	2.13e-39	0.259881	0.2	0.116	4.02e-35
Capn1	1.88e-87	0.259708	0.286	0.138	3.55e-83
Tmem64	3.64e-60	0.259413	0.241	0.126	6.87e-56
Bptf	1.69e-69	0.25921	0.49	0.302	3.19e-65
Arap2	7.45e-74	0.259109	0.309	0.164	1.4e-69
Chd4	1.05e-56	0.257453	0.55	0.369	1.98e-52
Eif4ebp2	5.93e-71	0.256505	0.454	0.273	1.12e-66
Phc2	3.31e-105	0.256029	0.215	0.081	6.24e-101
Smap2	8.71e-76	0.255923	0.463	0.275	1.64e-71
Kmt2a	2.05e-54	0.255117	0.479	0.312	3.87e-50
Map3k1	1.67e-88	0.254592	0.238	0.104	3.15e-84
Gatad1	1.62e-91	0.254379	0.211	0.087	3.05e-87
Kmt5a	5.94e-81	0.253826	0.179	0.073	1.12e-76
Ddx5	1.3e-73	0.251628	0.975	0.915	2.45e-69
Cdk9	6.3e-90	0.251286	0.282	0.133	1.19e-85
Igkv14-111	8.48e-88	0.250514	0.171	0.062	1.6e-83
Pitpna	1.43e-67	0.250075	0.605	0.393	2.69e-63
Ube2d3	3.77e-34	-0.255839	0.834	0.794	7.12e-30
Ubb	1.26e-85	-0.256233	0.996	0.992	2.37e-81
Parp14	6.53e-07	-0.25882	0.173	0.193	0.012321
Peli1	7.93e-15	-0.260445	0.652	0.616	1.5e-10
Actg1	1.26e-38	-0.260965	0.99	0.985	2.37e-34
Klf6	2.07e-07	-0.264021	0.458	0.443	0.00389614
Nudt21	1.09e-13	-0.265056	0.473	0.452	2.05e-09
Irgm1	2.36e-06	-0.267739	0.206	0.222	0.0444943
Nme2	7.33e-64	-0.268869	0.942	0.926	1.38e-59
Ran	3.71e-18	-0.269824	0.763	0.702	7e-14
Junb	5.95e-27	-0.273325	0.898	0.902	1.12e-22
Fundc2	1.29e-11	-0.2754	0.352	0.357	2.43e-07
Lgals3bp	1.42e-08	-0.277489	0.23	0.251	0.000267952
Hspd1	2.72e-08	-0.286536	0.454	0.428	0.000512325
Arf4	1.66e-10	-0.288167	0.373	0.372	3.13e-06
Ifi47	1.49e-09	-0.29089	0.619	0.566	2.8e-05
Epsti1	4.67e-15	-0.293298	0.527	0.521	8.8e-11
Ptma	4.38e-48	-0.294207	0.98	0.964	8.25e-44
Snx3	9.61e-22	-0.29961	0.529	0.51	1.81e-17
Eif4a2	1.94e-20	-0.3014	0.591	0.572	3.66e-16
Ifi213	3.67e-10	-0.301664	0.204	0.229	6.93e-06
Eif3e	4.37e-44	-0.301754	0.792	0.762	8.25e-40
Gbp4	4.37e-07	-0.30408	0.243	0.256	0.00824521
Cacybp	2.78e-16	-0.310008	0.374	0.388	5.24e-12
Cox7c	1.67e-42	-0.312515	0.754	0.72	3.15e-38
Hspe1	5.23e-41	-0.316411	0.824	0.787	9.86e-37
2410006H16Rik	4.5e-33	-0.31758	0.781	0.753	8.48e-29
Phf11b	2.04e-12	-0.323487	0.187	0.219	3.84e-08
Isg20	2.06e-14	-0.32907	0.121	0.161	3.88e-10
Rpl10	3.74e-265	-0.33322	0.994	0.997	7.05e-261
Rsrp1	9.28e-21	-0.336336	0.473	0.473	1.75e-16
Chchd2	2.87e-58	-0.342454	0.791	0.76	5.42e-54
Ahsa1	2.99e-18	-0.342552	0.346	0.364	5.64e-14
B2m	1.06e-190	-0.343559	0.991	0.995	1.99e-186
Hnrnph1	1.17e-21	-0.346516	0.363	0.389	2.21e-17
Igtp	2.53e-11	-0.350386	0.285	0.306	4.77e-07
Nfkbia	6.27e-20	-0.350641	0.525	0.534	1.18e-15
Rpl5	8.16e-155	-0.351195	0.979	0.984	1.54e-150
AW112010	1.28e-23	-0.352373	0.758	0.734	2.42e-19
Dnaja1	1e-45	-0.354385	0.742	0.722	1.89e-41
H2afz	2.83e-15	-0.35535	0.8	0.751	5.35e-11
Bhlhe40	2.56e-14	-0.355545	0.07	0.107	4.83e-10
Hsp90ab1	9.64e-125	-0.356415	0.987	0.986	1.82e-120
Gbp6	8.56e-20	-0.363986	0.132	0.183	1.61e-15
Stat1	3.7e-21	-0.36609	0.568	0.564	6.98e-17
Cd28	2.23e-12	-0.370113	0.414	0.418	4.2e-08
Emb	1.54e-28	-0.370815	0.699	0.664	2.9e-24
Ptges3	9.61e-31	-0.379019	0.479	0.489	1.81e-26
Cd53	1.44e-56	-0.385096	0.748	0.732	2.71e-52
Gapdh	5.48e-61	-0.388101	0.874	0.841	1.03e-56
Xaf1	4.57e-33	-0.389074	0.113	0.182	8.62e-29
Snhg1	1.08e-27	-0.398154	0.463	0.477	2.03e-23
Atf4	7.77e-25	-0.399058	0.268	0.315	1.47e-20
Bcl2	9.23e-15	-0.401585	0.469	0.465	1.74e-10
Trim30a	3e-25	-0.408648	0.221	0.276	5.65e-21
Srgn	3.69e-37	-0.41394	0.776	0.744	6.96e-33
S100a4	7.35e-18	-0.416768	0.104	0.155	1.39e-13
mt-Nd3	1.77e-47	-0.438249	0.426	0.481	3.34e-43
Rpl13a	0	-0.455319	0.996	0.999	0
mt-Nd2	8.88e-165	-0.472408	0.881	0.922	1.67e-160
Cd69	1.47e-60	-0.477171	0.542	0.614	2.78e-56
Rbm3	3.38e-124	-0.478289	0.871	0.862	6.37e-120
Cebpb	1.06e-28	-0.484767	0.2	0.265	2.01e-24
Anp32a	4.25e-97	-0.488774	0.682	0.699	8.03e-93
Rpl23a	1.47e-260	-0.514193	0.941	0.951	2.77e-256
Hsph1	1.89e-55	-0.514282	0.182	0.28	3.57e-51
Ifit3	1.55e-58	-0.51611	0.034	0.115	2.93e-54
Lgals1	2.11e-10	-0.523102	0.474	0.477	3.98e-06
Zbp1	3.33e-44	-0.525439	0.224	0.305	6.28e-40
mt-Nd6	1.59e-75	-0.537087	0.123	0.242	3e-71
Rnf213	1.51e-28	-0.548904	0.282	0.331	2.85e-24
Pim1	1.72e-164	-0.54945	0.74	0.807	3.25e-160
Dynll1	3.94e-132	-0.555933	0.704	0.751	7.43e-128
Hspa8	0	-0.556008	0.984	0.99	0
S100a6	5.78e-11	-0.557256	0.218	0.255	1.09e-06
Ifit1	1.75e-60	-0.573756	0.04	0.125	3.3e-56
Plac8	5.15e-31	-0.581095	0.292	0.353	9.71e-27
Cxcr4	1.11e-80	-0.597021	0.16	0.288	2.09e-76
Rtp4	3.7e-72	-0.602448	0.143	0.26	6.99e-68
Slc25a4	5.93e-99	-0.602791	0.169	0.308	1.12e-94
mt-Atp8	2.23e-204	-0.617534	0.779	0.85	4.2e-200
Xist	4.32e-114	-0.636501	0.608	0.673	8.14e-110
Dnajb1	3.71e-83	-0.637176	0.322	0.427	6.99e-79
Id2	3.88e-27	-0.638744	0.283	0.342	7.32e-23
Bst2	1.76e-58	-0.641831	0.461	0.509	3.32e-54
Gm26917	5.21e-165	-0.651377	0.562	0.67	9.82e-161
Irf7	1.48e-76	-0.651454	0.166	0.286	2.8e-72
Jun	2.68e-80	-0.655329	0.326	0.453	5.06e-76
mt-Nd4	8.4e-265	-0.660723	0.783	0.876	1.59e-260
Hspa1a	7.39e-117	-0.673715	0	0.109	1.39e-112
Gm47283	4.58e-150	-0.682795	0.053	0.223	8.64e-146
Hsp90aa1	2.34e-170	-0.702627	0.616	0.696	4.41e-166
mt-Cytb	0	-0.703335	0.979	0.997	0
Ddit4	8.9e-105	-0.720378	0.242	0.388	1.68e-100
Ly6a	3.53e-123	-0.734715	0.648	0.735	6.66e-119
Fosb	3.08e-141	-0.749269	0.075	0.252	5.8e-137
mt-Co2	0	-0.768987	0.975	0.998	0
Tsc22d3	4.07e-146	-0.785698	0.508	0.627	7.68e-142
mt-Co3	0	-0.792051	0.984	0.998	0
Dusp1	1.03e-104	-0.885674	0.402	0.524	1.93e-100
mt-Co1	0	-0.886962	0.986	0.999	0
Isg15	1.03e-79	-0.923697	0.199	0.322	1.95e-75
mt-Atp6	0	-1.00323	0.965	0.997	0
Pcbp2	0	-1.07852	0.642	0.827	0
Ifi27l2a	1.96e-211	-1.08831	0.695	0.781	3.69e-207
mt-Nd4l	0	-1.14524	0.917	0.986	0
mt-Nd1	0	-1.30577	0.872	0.981	0
Fos	0	-1.40011	0.399	0.717	0

## Sheet: b_eauVShc
	p_val	avg_log2FC	pct.1	pct.2	p_val_adj
Xist	0	3.20941	0.746	0	0
Jchain	4.52e-302	2.64294	0.17	0.013	8.53e-298
Ighg1	2.15e-253	2.59802	0.121	0.002	4.06e-249
Slpi	6.21e-196	2.30706	0.102	0.004	1.17e-191
Igkv14-111	8.82e-53	1.13891	0.103	0.044	1.66e-48
Plac8	0	1.08308	0.571	0.266	0
Ly6a	0	0.954222	0.741	0.431	0
Hsp90b1	1.17e-118	0.837653	0.557	0.385	2.21e-114
H2-Q7	0	0.834612	0.523	0.234	0
Mzb1	1.38e-140	0.823736	0.603	0.427	2.6e-136
B2m	0	0.780679	0.974	0.854	0
Hmgb2	1.34e-88	0.769021	0.36	0.227	2.52e-84
Ifi30	2.97e-272	0.736345	0.716	0.483	5.6e-268
2410006H16Rik	6.8e-268	0.710037	0.753	0.53	1.28e-263
Ifi27l2a	1.07e-292	0.692016	0.708	0.44	2.01e-288
Serpina3g	6.21e-189	0.681717	0.21	0.063	1.17e-184
Igkv10-96	3.94e-25	0.634108	0.121	0.074	7.44e-21
H2-Q6	1.35e-227	0.631305	0.49	0.254	2.55e-223
Jun	3.56e-127	0.628658	0.418	0.253	6.72e-123
Hsp90aa1	2.86e-175	0.590543	0.613	0.408	5.4e-171
Igkc	2.04e-10	0.576346	0.894	0.832	3.84e-06
S100a9	5.22e-221	0.563858	0.107	0.002	9.84e-217
S100a8	3.05e-217	0.554833	0.106	0.002	5.76e-213
Zfas1	4.98e-163	0.552783	0.334	0.159	9.39e-159
Jund	1.44e-216	0.54324	0.874	0.711	2.71e-212
Pdia4	1.71e-112	0.535263	0.368	0.216	3.22e-108
Hspa5	3.83e-92	0.512641	0.537	0.377	7.23e-88
Hspe1	9.58e-145	0.506659	0.66	0.468	1.81e-140
Manf	2.75e-92	0.505638	0.385	0.24	5.19e-88
H2-K1	0	0.505571	0.976	0.918	0
H2afz	4.05e-28	0.474685	0.47	0.377	7.63e-24
Rps12	0	0.465563	0.992	0.974	0
Iglv1	1.66e-28	0.463471	0.166	0.108	3.13e-24
Fosb	1.05e-103	0.455859	0.266	0.137	1.99e-99
Psmb9	3.14e-145	0.449563	0.526	0.32	5.92e-141
Txn1	1.01e-91	0.439666	0.26	0.14	1.91e-87
Sdf2l1	4.39e-89	0.439449	0.199	0.095	8.28e-85
Gm47283	3.59e-132	0.436993	0.194	0.072	6.78e-128
Calr	8.91e-93	0.436068	0.455	0.301	1.68e-88
Hsp90ab1	3.79e-167	0.433299	0.946	0.881	7.15e-163
Gm42418	0	0.427854	0.999	0.978	0
Creld2	1.03e-44	0.422434	0.13	0.069	1.95e-40
Rpl23a	5.59e-196	0.420816	0.863	0.712	1.05e-191
Cxcr4	1.77e-101	0.416316	0.468	0.299	3.33e-97
Grb2	2.96e-110	0.405834	0.463	0.29	5.59e-106
Hsph1	9.86e-115	0.405678	0.213	0.091	1.86e-110
Ube2s	7.29e-96	0.401698	0.294	0.161	1.38e-91
Bst2	6.8e-102	0.398193	0.281	0.147	1.28e-97
Ifitm3	9.01e-103	0.393057	0.101	0.025	1.7e-98
Apoe	7.75e-75	0.391376	0.292	0.174	1.46e-70
Rack1	1.83e-242	0.391106	0.951	0.872	3.45e-238
Taf10	5.23e-118	0.389248	0.33	0.173	9.87e-114
Socs1	4.2e-86	0.371242	0.115	0.039	7.92e-82
Socs3	7.01e-78	0.355074	0.109	0.038	1.32e-73
Rps9	0	0.352299	0.995	0.988	0
Pcbp2	1.01e-104	0.350592	0.698	0.528	1.9e-100
Rpl32	0	0.349363	0.997	0.994	0
Rps6	1.14e-189	0.347581	0.95	0.881	2.14e-185
Rnf213	5.44e-78	0.346722	0.237	0.128	1.03e-73
Dnajb1	3.86e-73	0.34604	0.311	0.187	7.29e-69
Tap1	8.97e-91	0.345099	0.336	0.194	1.69e-86
Rpl7a	3.56e-191	0.336448	0.956	0.887	6.72e-187
Cybb	3.16e-82	0.33337	0.401	0.257	5.95e-78
Rpl5	3.77e-163	0.332717	0.933	0.85	7.12e-159
Igkv1-135	4.96e-19	0.329938	0.102	0.064	9.35e-15
Dtx3l	2.72e-100	0.329668	0.108	0.029	5.12e-96
Rpl12	5.03e-213	0.329443	0.979	0.944	9.5e-209
Sec61b	2.3e-59	0.328091	0.6	0.464	4.34e-55
Eef1b2	1.66e-149	0.325107	0.92	0.84	3.13e-145
Edem1	4.8e-39	0.323581	0.118	0.063	9.06e-35
Rplp2	6.92e-284	0.31818	0.995	0.978	1.3e-279
Hspa8	5.08e-136	0.317934	0.954	0.886	9.59e-132
Pdia3	4.01e-70	0.317402	0.451	0.307	7.56e-66
Rpl10a	1.19e-251	0.314314	0.991	0.976	2.25e-247
Chmp4b	2.48e-89	0.313136	0.269	0.143	4.67e-85
Zbp1	1.54e-84	0.311077	0.165	0.071	2.9e-80
Hnrnpa0	1.34e-90	0.311038	0.18	0.079	2.52e-86
Xbp1	8.17e-29	0.308826	0.205	0.14	1.54e-24
Hspd1	5.55e-65	0.308499	0.313	0.196	1.05e-60
AW112010	4.31e-66	0.308305	0.266	0.158	8.13e-62
Rpl24	8.5e-203	0.305156	0.984	0.958	1.6e-198
Rhob	2.96e-59	0.303625	0.223	0.129	5.58e-55
Hint1	7.11e-75	0.302766	0.581	0.421	1.34e-70
Isg15	4.06e-61	0.301633	0.1	0.039	7.66e-57
Rps20	0	0.300121	0.999	1	0
AU020206	2.89e-94	0.298361	0.139	0.05	5.45e-90
Eef1d	7.28e-71	0.296256	0.693	0.541	1.37e-66
Uqcrh	5.41e-84	0.294536	0.8	0.659	1.02e-79
H2-Q4	5.48e-71	0.293834	0.482	0.33	1.03e-66
Dnaja1	7.87e-66	0.291281	0.507	0.358	1.48e-61
Stat1	3.55e-70	0.290245	0.382	0.248	6.7e-66
Rps15	8.03e-116	0.289672	0.913	0.818	1.52e-111
Set	3.55e-61	0.288725	0.497	0.359	6.69e-57
Cox4i1	6.73e-92	0.28742	0.838	0.72	1.27e-87
Rpl10	1.2e-245	0.285558	0.993	0.985	2.26e-241
Myc	1.83e-64	0.278875	0.294	0.182	3.44e-60
Rplp1	3.84e-251	0.2788	0.997	0.993	7.24e-247
Pou2af1	2.26e-58	0.277054	0.401	0.276	4.27e-54
Rps25	4.61e-102	0.273847	0.901	0.811	8.69e-98
Mif	4.67e-36	0.272873	0.494	0.387	8.82e-32
Pim1	1.31e-70	0.272775	0.191	0.097	2.47e-66
Nme2	7.46e-54	0.271836	0.753	0.648	1.41e-49
Rps18	8.46e-166	0.271231	0.983	0.964	1.6e-161
Rps13	0	0.271037	0.997	0.995	0
Pitpna	6.77e-75	0.270958	0.316	0.187	1.28e-70
Ighm	5.41e-33	0.268653	0.861	0.831	1.02e-28
Rpl22	1.5e-173	0.267996	0.988	0.964	2.83e-169
Ssr4	1.35e-26	0.266715	0.448	0.352	2.54e-22
Rrbp1	2.63e-52	0.265636	0.215	0.127	4.96e-48
Canx	1.07e-62	0.265261	0.334	0.212	2.03e-58
Gas5	6.93e-58	0.262919	0.753	0.629	1.31e-53
Anp32b	3.96e-32	0.261786	0.506	0.407	7.47e-28
Nap1l1	8.97e-49	0.259306	0.483	0.361	1.69e-44
Rpl27a	4.07e-278	0.257875	0.997	0.997	7.67e-274
Pdia6	3.61e-47	0.257042	0.318	0.215	6.81e-43
Gpr171	1.17e-47	0.256382	0.229	0.142	2.2e-43
Klf6	4.99e-55	0.255924	0.335	0.221	9.42e-51
Cacybp	1.98e-57	0.254681	0.318	0.203	3.74e-53
Rpl13	0	0.253115	0.999	1	0
Slfn5	7.44e-41	0.252221	0.1	0.049	1.4e-36
Hs3st1	9.12e-52	0.251506	0.17	0.094	1.72e-47
Ccnd2	3.44e-49	0.251227	0.125	0.062	6.48e-45
Siah2	1.61e-68	0.251034	0.167	0.081	3.04e-64
Rpl18a	6.2e-296	0.250405	0.999	0.999	1.17e-291
Rps5	2.52e-282	0.250081	0.998	0.996	4.76e-278
Fmnl1	6.29e-11	-0.250622	0.275	0.295	1.19e-06
Acp5	3.44e-11	-0.250995	0.339	0.351	6.49e-07
Cd74	0	-0.251504	0.999	0.999	0
Lcp1	2.8e-34	-0.251527	0.709	0.711	5.28e-30
Snx8	3.64e-09	-0.252331	0.163	0.184	6.86e-05
Arhgef18	2.99e-14	-0.252912	0.165	0.198	5.64e-10
2810013P06Rik	3.99e-09	-0.253588	0.094	0.115	7.53e-05
Rchy1	1.46e-07	-0.253721	0.223	0.236	0.00275191
Trim59	3.54e-07	-0.253815	0.124	0.142	0.00668193
Apobec3	4.46e-29	-0.25392	0.619	0.616	8.41e-25
Polr2e	1.35e-06	-0.254752	0.209	0.22	0.0255466
Clic1	4.51e-48	-0.255147	0.699	0.726	8.5e-44
Rnf144a	9.99e-18	-0.255671	0.099	0.133	1.88e-13
Tecr	3.18e-07	-0.255935	0.301	0.303	0.00599165
Cd79a	2.79e-161	-0.256087	0.99	0.991	5.26e-157
Cd200	3.21e-15	-0.256348	0.102	0.134	6.05e-11
Sh3bgrl3	4.61e-83	-0.256407	0.903	0.914	8.69e-79
Serp1	3.42e-40	-0.256483	0.744	0.746	6.46e-36
Smim14	8.34e-17	-0.256556	0.47	0.475	1.57e-12
Dmxl1	1.03e-08	-0.256605	0.231	0.249	0.00019443
Gpsm3	5.19e-11	-0.257085	0.308	0.32	9.79e-07
Pip4p1	1.25e-09	-0.257794	0.219	0.239	2.35e-05
Iqgap1	6.84e-16	-0.260046	0.456	0.46	1.29e-11
Cnbp	4.48e-36	-0.260626	0.648	0.649	8.44e-32
Ralgps2	1.5e-17	-0.261468	0.486	0.489	2.83e-13
Tubb4b	1.46e-15	-0.262913	0.277	0.306	2.76e-11
Myh9	1.81e-16	-0.263678	0.527	0.521	3.42e-12
Fli1	7.64e-09	-0.264336	0.264	0.278	0.000144169
Bmyc	1.95e-09	-0.264461	0.227	0.245	3.68e-05
Rps29	9.27e-169	-0.264915	0.987	0.986	1.75e-164
Lypla2	1.09e-09	-0.265498	0.19	0.21	2.05e-05
Ccnl2	1.69e-07	-0.265854	0.222	0.234	0.00318587
Foxo1	1.03e-12	-0.265981	0.33	0.348	1.94e-08
Bnip3l	1.06e-07	-0.26627	0.22	0.233	0.00200847
Sat1	2.68e-11	-0.266503	0.329	0.34	5.06e-07
Slc50a1	7.95e-13	-0.266529	0.34	0.354	1.5e-08
Sash3	2.92e-09	-0.267848	0.23	0.246	5.51e-05
Wdr1	1.08e-11	-0.268003	0.334	0.344	2.05e-07
Ube2d2a	9.54e-23	-0.268235	0.463	0.48	1.8e-18
Crlf3	2.28e-12	-0.26885	0.334	0.346	4.31e-08
Slc9a7	3.68e-13	-0.269157	0.091	0.118	6.94e-09
Retreg1	1.4e-10	-0.269822	0.271	0.287	2.64e-06
Ly6e	2.88e-152	-0.270042	0.985	0.986	5.43e-148
Rela	7.57e-10	-0.271567	0.151	0.174	1.43e-05
Bcl10	6.03e-10	-0.272073	0.253	0.269	1.14e-05
Ywhaz	2.03e-49	-0.272353	0.726	0.734	3.82e-45
Ccm2	2.39e-11	-0.273371	0.259	0.277	4.51e-07
Actr3	6.65e-56	-0.274	0.769	0.775	1.26e-51
Arpc1b	3.56e-42	-0.274495	0.649	0.666	6.72e-38
H2-Ke6	5.51e-10	-0.275337	0.216	0.236	1.04e-05
Srebf2	7.82e-07	-0.275703	0.18	0.193	0.0147517
Rab1b	4.16e-09	-0.275819	0.165	0.184	7.84e-05
Gimap8	8.81e-18	-0.27655	0.158	0.195	1.66e-13
Parp1	5.95e-09	-0.276762	0.264	0.275	0.000112275
Cd83	2.99e-17	-0.278355	0.528	0.543	5.64e-13
Ncf4	7.32e-13	-0.279052	0.285	0.303	1.38e-08
Cnn2	3.17e-34	-0.280035	0.594	0.616	5.98e-30
Gimap5	4.82e-12	-0.280496	0.293	0.312	9.09e-08
Sharpin	1.1e-09	-0.280953	0.179	0.199	2.08e-05
Puf60	4.87e-13	-0.282	0.317	0.331	9.18e-09
Aff3	5.82e-18	-0.282589	0.124	0.161	1.1e-13
Tnfaip8	1.79e-11	-0.282904	0.285	0.301	3.38e-07
Siglecg	3.07e-24	-0.284198	0.415	0.443	5.79e-20
Dok3	1.49e-14	-0.284245	0.362	0.376	2.82e-10
Il10rb	8.26e-15	-0.284315	0.142	0.173	1.56e-10
Btg1	1.08e-104	-0.285833	0.933	0.955	2.03e-100
Gimap1	4.01e-23	-0.28649	0.476	0.489	7.57e-19
Irf2bpl	1.08e-24	-0.286855	0.08	0.119	2.04e-20
Hnrnpk	9.24e-43	-0.287051	0.625	0.64	1.74e-38
BE692007	6.87e-15	-0.287124	0.153	0.187	1.3e-10
Gm8369	1.56e-20	-0.288534	0.455	0.475	2.93e-16
Elmo1	4.36e-11	-0.28864	0.176	0.199	8.22e-07
Tcp11l2	5.05e-19	-0.289043	0.131	0.169	9.52e-15
Smap1	1.46e-11	-0.289981	0.153	0.177	2.76e-07
Snhg20	1.37e-24	-0.290209	0.076	0.114	2.58e-20
Stub1	4.42e-12	-0.290449	0.233	0.254	8.33e-08
Capza1	2.68e-14	-0.290767	0.315	0.33	5.06e-10
Gga2	4.28e-17	-0.290799	0.315	0.339	8.06e-13
Mob3a	7.76e-14	-0.291935	0.12	0.149	1.46e-09
Foxp1	1.49e-36	-0.292399	0.61	0.625	2.81e-32
Ncf1	1.52e-15	-0.292693	0.178	0.21	2.87e-11
Bin1	1.46e-14	-0.294195	0.323	0.342	2.75e-10
Cmah	1.06e-11	-0.295903	0.154	0.18	2e-07
Calhm2	6.82e-21	-0.296381	0.107	0.146	1.29e-16
AI467606	4.47e-17	-0.29716	0.094	0.127	8.42e-13
Arpc5	1.48e-24	-0.297163	0.498	0.503	2.79e-20
Uvrag	2.19e-14	-0.297706	0.272	0.294	4.12e-10
Arhgap15	1.48e-14	-0.298006	0.217	0.245	2.79e-10
Adrb2	1.21e-13	-0.298654	0.243	0.272	2.28e-09
Cxxc5	3.4e-20	-0.298897	0.128	0.167	6.41e-16
Srsf7	1.35e-25	-0.301264	0.421	0.448	2.54e-21
Gimap6	1.94e-55	-0.302568	0.68	0.705	3.66e-51
Rcsd1	3.5e-18	-0.303346	0.293	0.321	6.6e-14
Pou2f2	4.04e-27	-0.30375	0.503	0.517	7.63e-23
B3gnt8	6.11e-28	-0.3038	0.07	0.111	1.15e-23
Cd48	7.04e-14	-0.304011	0.257	0.278	1.33e-09
Inpp5d	2.82e-16	-0.304294	0.303	0.326	5.32e-12
Ypel3	2.09e-24	-0.304609	0.477	0.49	3.94e-20
mt-Nd4l	5.08e-200	-0.305054	0.985	0.987	9.58e-196
Stk24	1.46e-14	-0.306023	0.285	0.308	2.76e-10
Apbb1ip	4.11e-15	-0.306257	0.232	0.26	7.76e-11
Plk2	1.8e-10	-0.309097	0.105	0.129	3.4e-06
Cirbp	2.59e-21	-0.311923	0.313	0.346	4.89e-17
Ets1	1.24e-33	-0.319163	0.566	0.575	2.34e-29
Add3	4.48e-18	-0.322733	0.253	0.286	8.45e-14
Sorl1	1.91e-24	-0.324273	0.323	0.359	3.61e-20
Rap1b	1.47e-34	-0.324868	0.54	0.548	2.77e-30
Prr5	3.7e-14	-0.325118	0.234	0.257	6.97e-10
Pde7a	6.38e-16	-0.325405	0.151	0.183	1.2e-11
Arf1	2.89e-31	-0.32591	0.437	0.459	5.45e-27
Ptp4a3	5.97e-33	-0.327887	0.48	0.502	1.13e-28
Maf1	6.25e-20	-0.327997	0.232	0.267	1.18e-15
Gps2	8.45e-15	-0.328241	0.187	0.216	1.59e-10
Lrp10	5.6e-19	-0.328841	0.3	0.325	1.06e-14
Bank1	1.56e-60	-0.329814	0.642	0.683	2.95e-56
Tspan32	4.28e-25	-0.330043	0.258	0.301	8.07e-21
Cytip	1.48e-35	-0.330105	0.466	0.5	2.8e-31
Emp3	1.2e-19	-0.331094	0.283	0.316	2.25e-15
Lrch1	1.02e-22	-0.331126	0.145	0.187	1.93e-18
Nr4a1	8.98e-07	-0.332547	0.101	0.118	0.0169392
Cap1	1.22e-18	-0.334203	0.262	0.29	2.31e-14
Ltb	1.23e-62	-0.340042	0.755	0.775	2.32e-58
Chtf8	1.39e-30	-0.341184	0.074	0.117	2.62e-26
Hnrnpf	1.32e-78	-0.342732	0.704	0.736	2.49e-74
Lmo2	3.08e-23	-0.343676	0.313	0.35	5.81e-19
Dazap2	2.67e-46	-0.34396	0.519	0.545	5.04e-42
Hnrnpdl	1.88e-20	-0.344059	0.353	0.372	3.55e-16
Prkcb	3.17e-28	-0.344605	0.351	0.389	5.99e-24
Ripor2	7.04e-29	-0.34535	0.295	0.345	1.33e-24
Cnn3	1.89e-30	-0.345858	0.245	0.298	3.57e-26
Elmsan1	2.23e-24	-0.346535	0.184	0.228	4.21e-20
Cnp	1.9e-22	-0.347272	0.365	0.384	3.59e-18
Gnb2	8.42e-44	-0.347998	0.497	0.528	1.59e-39
Bcl2	3.99e-22	-0.348335	0.198	0.24	7.52e-18
Tsc22d4	1.49e-22	-0.352773	0.256	0.292	2.81e-18
Lsp1	1.1e-51	-0.352942	0.554	0.589	2.08e-47
Limd2	3.9e-71	-0.35314	0.715	0.738	7.36e-67
Gimap3	2.09e-23	-0.354876	0.287	0.324	3.94e-19
Clec2d	5.26e-21	-0.356844	0.298	0.329	9.92e-17
Gm20559	1.61e-27	-0.357309	0.149	0.197	3.03e-23
Tbc1d10c	7.3e-32	-0.360194	0.308	0.353	1.38e-27
Cd72	8.55e-46	-0.360852	0.449	0.505	1.61e-41
Ppp1r18	3.64e-36	-0.361532	0.416	0.45	6.87e-32
Blk	5.43e-30	-0.363555	0.408	0.439	1.02e-25
2024-03-01	2.17e-25	-0.363712	0.177	0.222	4.09e-21
Rgs19	3.86e-25	-0.364097	0.221	0.262	7.28e-21
Gm26740	2.79e-33	-0.364177	0.23	0.286	5.27e-29
Msn	6.52e-83	-0.36768	0.675	0.706	1.23e-78
Grap	5.36e-21	-0.368113	0.278	0.31	1.01e-16
5031425E22Rik	2.05e-33	-0.368133	0.112	0.163	3.86e-29
Arhgap45	2.5e-51	-0.369041	0.49	0.536	4.72e-47
Ccnd3	3.73e-26	-0.369077	0.277	0.317	7.04e-22
Rsrp1	1.76e-28	-0.369411	0.346	0.38	3.32e-24
S100a10	1.78e-38	-0.371348	0.351	0.406	3.36e-34
Mylip	1.99e-27	-0.371441	0.21	0.258	3.75e-23
Tsc22d3	7.69e-58	-0.371513	0.743	0.745	1.45e-53
Rhoa	4.77e-102	-0.371599	0.751	0.774	8.99e-98
Rbm38	4.2e-34	-0.376166	0.341	0.386	7.92e-30
Arhgef1	1.02e-43	-0.377982	0.437	0.475	1.93e-39
Fchsd2	9.12e-26	-0.378057	0.313	0.35	1.72e-21
Hhex	3.32e-36	-0.38183	0.18	0.24	6.26e-32
Hist1h1c	2.05e-22	-0.382352	0.132	0.172	3.87e-18
Foxn3	2.67e-34	-0.38382	0.337	0.382	5.03e-30
Card11	5.92e-27	-0.385298	0.178	0.223	1.12e-22
Il21r	4.53e-28	-0.387424	0.255	0.298	8.55e-24
B4galnt1	6.58e-40	-0.387786	0.321	0.376	1.24e-35
Pgap1	7.09e-41	-0.389104	0.093	0.149	1.34e-36
Swap70	1.73e-35	-0.390178	0.392	0.433	3.27e-31
Il16	6.39e-26	-0.394508	0.246	0.286	1.21e-21
Ier2	4.65e-35	-0.395114	0.396	0.443	8.77e-31
Zfp36l2	1.18e-36	-0.398032	0.581	0.598	2.23e-32
Lyl1	2.05e-33	-0.400079	0.247	0.298	3.87e-29
Tgfbr2	3.25e-41	-0.410877	0.292	0.349	6.13e-37
Rhof	4.83e-42	-0.416425	0.188	0.252	9.11e-38
Serpinb1a	1.94e-54	-0.41861	0.329	0.409	3.66e-50
Cd55	7.14e-43	-0.42111	0.339	0.401	1.35e-38
Junb	5.85e-37	-0.423515	0.741	0.733	1.1e-32
Pxk	1.15e-54	-0.425968	0.371	0.436	2.16e-50
Eef2	2.75e-258	-0.430553	0.915	0.941	5.2e-254
Pde4b	1.68e-62	-0.442133	0.458	0.517	3.17e-58
Fcmr	8.12e-121	-0.444505	0.689	0.752	1.53e-116
Lyn	1.7e-66	-0.445163	0.444	0.502	3.21e-62
Sh3bp5	1.47e-51	-0.445304	0.314	0.379	2.78e-47
Ezr	1.78e-59	-0.447732	0.435	0.491	3.35e-55
Ier5	2.18e-70	-0.454882	0.442	0.513	4.11e-66
Ikzf3	3.79e-54	-0.461928	0.38	0.435	7.15e-50
Snn	3.31e-59	-0.466678	0.231	0.312	6.25e-55
Csk	4.29e-95	-0.46701	0.53	0.596	8.09e-91
Pxdc1	2.4e-62	-0.468831	0.269	0.353	4.54e-58
Ptpn6	2.26e-105	-0.470157	0.577	0.644	4.27e-101
Neat1	5.03e-46	-0.472258	0.107	0.169	9.48e-42
Irf5	5.07e-49	-0.480969	0.227	0.293	9.55e-45
Tnfrsf13b	5.63e-52	-0.483935	0.261	0.327	1.06e-47
Id3	1.61e-44	-0.491833	0.176	0.242	3.03e-40
Hvcn1	1.2e-112	-0.493485	0.565	0.641	2.26e-108
Cd24a	1.3e-83	-0.50958	0.467	0.545	2.46e-79
Zfp36l1	1.05e-155	-0.515491	0.734	0.793	1.97e-151
H3f3a	0	-0.516934	0.976	0.984	0
Btg2	6.22e-68	-0.51909	0.374	0.445	1.17e-63
mt-Nd3	1.37e-102	-0.526088	0.473	0.545	2.59e-98
Txnip	2.8e-67	-0.533556	0.311	0.388	5.28e-63
mt-Atp8	3.2e-297	-0.533818	0.835	0.886	6.04e-293
Tnfrsf13c	3.1e-109	-0.542954	0.465	0.551	5.85e-105
Stap1	1.93e-72	-0.549198	0.311	0.392	3.63e-68
Clec2i	2.34e-78	-0.559571	0.126	0.216	4.41e-74
Tgfb1	4.21e-95	-0.570112	0.362	0.453	7.94e-91
Gm42031	1.14e-83	-0.570759	0.319	0.406	2.15e-79
Zfp36	6.1e-184	-0.576139	0.739	0.804	1.15e-179
Mef2c	1.86e-187	-0.585462	0.672	0.749	3.51e-183
Dusp2	9.42e-97	-0.594028	0.515	0.591	1.78e-92
Gm19951	2.36e-123	-0.628836	0.058	0.157	4.46e-119
Rnf167	4.12e-125	-0.65587	0.212	0.335	7.78e-121
Iglc3	0	-0.673692	0.741	0.828	0
Fgfr1op	2.08e-99	-0.676327	0.096	0.19	3.92e-95
Iglc2	0	-0.708286	0.825	0.905	0
Ddx3y	0	-0.778318	0	0.133	0
Gm43305	2.33e-178	-0.78834	0.33	0.479	4.39e-174
Fcer2a	2.55e-276	-0.855876	0.405	0.587	4.81e-272
Pcbp1	9.59e-275	-0.862998	0.323	0.502	1.81e-270
Eif2s3y	0	-1.03585	0	0.198	0

## Sheet: b_dmfVSeau
	p_val	avg_log2FC	pct.1	pct.2	p_val_adj
AY036118	0	1.80486	0.815	0.424	0
Gm42418	0	1.5044	1	0.999	0
Hnrnpa0	0	1.46262	0.705	0.18	0
Tle5	0	1.09795	0.695	0.259	0
Igkv6-23	2.9e-76	1.07562	0.163	0.064	5.47e-72
Lars2	0	1.02445	0.939	0.686	0
Pde7a	0	0.947873	0.488	0.151	0
Hist1h1e	4.24e-272	0.882822	0.373	0.123	7.99e-268
Pabpn1	0	0.826035	0.473	0.158	0
Purb	0	0.777602	0.432	0.145	0
Brd1	0	0.706342	0.299	0.062	0
Mbd2	8.68e-262	0.703753	0.336	0.103	1.64e-257
Rab21	6.86e-275	0.699367	0.416	0.144	1.29e-270
Stap1	8.1e-222	0.696356	0.604	0.311	1.53e-217
Pcbp1	5.19e-242	0.689489	0.626	0.323	9.79e-238
Igkv17-127	1.14e-61	0.673548	0.177	0.082	2.16e-57
Taf10	4.86e-231	0.673416	0.628	0.33	9.16e-227
Rnf130	5.47e-258	0.669473	0.418	0.146	1.03e-253
Fcmr	3.06e-228	0.645301	0.88	0.689	5.78e-224
BE692007	2.09e-203	0.644896	0.391	0.153	3.94e-199
Drap1	5.44e-216	0.62325	0.38	0.146	1.03e-211
Ube2m	1.35e-243	0.609679	0.299	0.087	2.55e-239
Ppp1r14b	1.14e-170	0.589337	0.245	0.08	2.14e-166
Cd55	5.29e-146	0.580493	0.586	0.339	9.97e-142
Dmxl1	4.05e-180	0.576527	0.491	0.231	7.63e-176
Zdhhc18	3.91e-214	0.570706	0.328	0.109	7.37e-210
Smap2	5.06e-161	0.568763	0.567	0.313	9.55e-157
Swap70	2.44e-166	0.566105	0.664	0.392	4.61e-162
Bmp2k	3.16e-162	0.560832	0.416	0.192	5.95e-158
Igkv17-121	8.87e-25	0.554449	0.119	0.068	1.67e-20
Iglc3	1.56e-185	0.550443	0.889	0.741	2.95e-181
Mcl1	9.09e-148	0.545806	0.704	0.456	1.71e-143
Grb2	2.25e-154	0.539861	0.713	0.463	4.24e-150
Ptpn6	1.65e-147	0.526297	0.795	0.577	3.11e-143
Zfp36l1	8.4e-160	0.523752	0.898	0.734	1.59e-155
Otulin	5.55e-137	0.502741	0.326	0.143	1.05e-132
Hnrnpd	3.39e-137	0.501632	0.505	0.275	6.39e-133
Arglu1	2.19e-141	0.499054	0.369	0.171	4.14e-137
Il4i1	4.98e-100	0.491299	0.351	0.179	9.39e-96
Serpinb1a	1.62e-125	0.481974	0.57	0.329	3.05e-121
Ptprc	3.09e-142	0.476677	0.855	0.679	5.82e-138
Gnb1	8.7e-130	0.472163	0.452	0.239	1.64e-125
Neurl3	3.04e-132	0.471316	0.256	0.097	5.73e-128
Csnk1g3	1.02e-131	0.470197	0.378	0.178	1.93e-127
Filip1l	6.08e-130	0.466185	0.423	0.21	1.15e-125
Snn	1.9e-128	0.462083	0.452	0.231	3.59e-124
Fcer2a	1.02e-111	0.459121	0.639	0.405	1.93e-107
Malat1	2.1e-207	0.45893	0.997	0.986	3.95e-203
Tec	3.77e-121	0.454409	0.276	0.116	7.11e-117
Lcp1	1.31e-120	0.444723	0.868	0.709	2.47e-116
Rps28	9.44e-292	0.444539	0.985	0.965	1.78e-287
Pten	4.42e-116	0.438012	0.565	0.332	8.34e-112
Mef2c	1.64e-111	0.428325	0.852	0.672	3.08e-107
Ephx1	9.31e-119	0.426093	0.269	0.11	1.76e-114
Ankrd11	2.7e-105	0.425656	0.538	0.321	5.09e-101
Ctdnep1	4.08e-135	0.422823	0.254	0.096	7.69e-131
Add3	8.57e-99	0.421424	0.453	0.253	1.62e-94
B230219D22Rik	6.71e-127	0.419721	0.268	0.109	1.27e-122
Son	2.53e-95	0.419491	0.705	0.493	4.77e-91
H2-T23	4.43e-116	0.41895	0.815	0.616	8.36e-112
Ube2q1	1.17e-136	0.418889	0.263	0.1	2.2e-132
Clint1	1.54e-115	0.417606	0.316	0.147	2.91e-111
Myo1e	9.72e-101	0.41719	0.367	0.19	1.83e-96
Gnai2	2.73e-110	0.415973	0.812	0.618	5.15e-106
Parp1	6.11e-97	0.415821	0.457	0.264	1.15e-92
Pafah1b1	1.39e-104	0.413538	0.515	0.301	2.62e-100
Arhgap17	5.7e-107	0.410496	0.425	0.227	1.07e-102
Il21r	1.05e-90	0.409756	0.446	0.255	1.97e-86
Tut4	1.62e-91	0.406266	0.474	0.278	3.06e-87
Map4k4	1.76e-113	0.403902	0.268	0.114	3.31e-109
Mbnl1	3.47e-95	0.4002	0.622	0.408	6.55e-91
Map3k1	1.14e-107	0.399883	0.361	0.177	2.15e-103
Fchsd2	3.24e-83	0.399478	0.505	0.313	6.1e-79
S100a9	9.47e-65	0.399451	0.218	0.107	1.79e-60
Xylt1	1.99e-112	0.398495	0.239	0.095	3.75e-108
Add1	6.3e-97	0.391279	0.31	0.151	1.19e-92
Rel	6.56e-83	0.391003	0.495	0.302	1.24e-78
Eif3c	9.78e-87	0.389424	0.495	0.303	1.85e-82
Tnfrsf13b	5.66e-92	0.388774	0.449	0.261	1.07e-87
Ralgps2	5.61e-87	0.388378	0.694	0.486	1.06e-82
Ppp2cb	8.55e-173	0.386467	0.162	0.034	1.61e-168
Cd180	8.75e-89	0.386394	0.469	0.277	1.65e-84
Csnk2a2	1.78e-135	0.386119	0.197	0.062	3.35e-131
Tnrc6c	2.85e-107	0.386077	0.305	0.141	5.37e-103
Ltb	6.8e-85	0.384409	0.874	0.755	1.28e-80
Abhd17a	4.92e-106	0.383874	0.407	0.216	9.29e-102
9930111J21Rik2	1.03e-93	0.383407	0.315	0.155	1.94e-89
Aff3	8.78e-102	0.381754	0.279	0.124	1.66e-97
Rps29	6.38e-278	0.379722	0.991	0.987	1.2e-273
St6gal1	8.24e-83	0.374299	0.401	0.23	1.55e-78
Ikzf3	1.88e-79	0.373399	0.585	0.38	3.55e-75
Jund	2.55e-90	0.371894	0.944	0.874	4.8e-86
Klf13	6.62e-100	0.370718	0.489	0.278	1.25e-95
C1galt1	1.99e-98	0.369866	0.225	0.094	3.75e-94
S100a11	2.12e-93	0.367136	0.549	0.328	4e-89
Tuba4a	1.24e-101	0.366398	0.243	0.103	2.33e-97
Kdm1a	9.27e-106	0.36447	0.202	0.077	1.75e-101
CAAA01147332.1	7.04e-82	0.363488	0.26	0.128	1.33e-77
1810026B05Rik	1.08e-96	0.363214	0.305	0.148	2.04e-92
Lpgat1	4.18e-105	0.363118	0.267	0.117	7.89e-101
Srsf9	5.11e-87	0.361323	0.351	0.191	9.63e-83
Ccdc50	1.27e-85	0.360714	0.368	0.201	2.4e-81
Ep300	1.26e-87	0.359369	0.284	0.14	2.38e-83
Pura	8.29e-96	0.358367	0.292	0.14	1.56e-91
Bach2	4.34e-78	0.357062	0.476	0.288	8.18e-74
Irf2bp2	5.59e-91	0.356899	0.241	0.108	1.05e-86
Cdc34	1.89e-104	0.35663	0.239	0.101	3.56e-100
Kcnq1ot1	1.75e-74	0.356473	0.219	0.105	3.3e-70
Tln1	1.2e-74	0.355224	0.501	0.318	2.27e-70
Bank1	7e-86	0.352993	0.832	0.642	1.32e-81
Alyref	8.67e-85	0.351648	0.323	0.171	1.64e-80
Ybx3	2.4e-99	0.350059	0.184	0.069	4.53e-95
Ldb1	1.36e-100	0.348789	0.278	0.126	2.56e-96
Pak2	8.1e-83	0.348019	0.453	0.268	1.53e-78
Rps21	2.19e-230	0.345517	0.993	0.988	4.13e-226
Eml4	2.04e-78	0.344799	0.396	0.228	3.84e-74
Myh9	3.33e-64	0.342197	0.714	0.527	6.28e-60
Mapkapk2	1.77e-98	0.338552	0.195	0.076	3.33e-94
Tax1bp1	3.51e-78	0.337309	0.568	0.364	6.63e-74
Fxyd5	9.1e-76	0.336765	0.397	0.228	1.72e-71
Ppp2r5a	1.66e-84	0.336077	0.309	0.161	3.12e-80
Tpr	5.71e-67	0.335993	0.579	0.396	1.08e-62
Pxdc1	8.96e-82	0.334613	0.461	0.269	1.69e-77
Cdk2ap1	1.05e-98	0.332901	0.195	0.076	1.98e-94
Jak1	2.72e-69	0.327673	0.654	0.454	5.14e-65
B3gnt5	1.14e-75	0.32583	0.395	0.224	2.16e-71
Qk	1.22e-86	0.324684	0.239	0.109	2.3e-82
Ripor2	6.12e-71	0.324437	0.479	0.295	1.15e-66
Cd79a	2.35e-191	0.324242	0.992	0.99	4.43e-187
Hist1h4d	3.13e-102	0.323595	0.122	0.032	5.91e-98
Tmf1	7.68e-81	0.323027	0.211	0.094	1.45e-76
Samsn1	3.94e-50	0.321805	0.301	0.18	7.43e-46
Rhoq	4.95e-107	0.321362	0.156	0.048	9.33e-103
Galnt1	1.74e-82	0.321248	0.314	0.162	3.28e-78
Il27ra	2e-97	0.321044	0.192	0.072	3.77e-93
AI837181	1.43e-123	0.320116	0.156	0.043	2.7e-119
Rbm26	6.13e-73	0.317866	0.251	0.126	1.16e-68
S100a8	5.55e-41	0.316758	0.192	0.106	1.05e-36
Polr2a	2.93e-67	0.316758	0.51	0.33	5.53e-63
Spag9	1.58e-78	0.31672	0.274	0.136	2.99e-74
Pitpna	9.97e-69	0.315398	0.496	0.316	1.88e-64
Iqgap1	8.69e-61	0.315202	0.64	0.456	1.64e-56
Dnajc21	1.12e-79	0.31518	0.163	0.064	2.11e-75
Cenpb	2.55e-81	0.315075	0.151	0.056	4.81e-77
Trim59	1.29e-68	0.314975	0.243	0.124	2.43e-64
Id3	5.45e-65	0.314906	0.313	0.176	1.03e-60
Ctcf	1.15e-69	0.311943	0.39	0.232	2.16e-65
Csnk1g2	5.8e-87	0.311404	0.202	0.084	1.09e-82
Tmem243	2.41e-63	0.310659	0.634	0.438	4.54e-59
Gsk3a	2.95e-82	0.310055	0.226	0.103	5.56e-78
Agfg1	3.9e-90	0.308356	0.185	0.072	7.35e-86
Gpr183	9.18e-64	0.308152	0.401	0.239	1.73e-59
H2-Ab1	4.54e-154	0.307836	0.988	0.984	8.56e-150
Grk6	1.72e-66	0.307743	0.44	0.268	3.25e-62
Ciita	2.62e-62	0.307104	0.539	0.359	4.94e-58
Sap30l	1e-145	0.306139	0.104	0.015	1.89e-141
Nfatc1	8.26e-63	0.304864	0.297	0.165	1.56e-58
Fcrla	2.13e-66	0.304509	0.545	0.358	4.02e-62
Cd84	4.5e-79	0.304183	0.271	0.132	8.48e-75
Emp3	6.4e-53	0.303978	0.436	0.283	1.21e-48
Heca	5.89e-91	0.303004	0.167	0.06	1.11e-86
Crebzf	1.43e-100	0.300969	0.159	0.052	2.7e-96
Clec2i	4.46e-67	0.300935	0.25	0.126	8.42e-63
Arl8a	2.33e-95	0.300513	0.179	0.066	4.39e-91
Chst3	8.2e-64	0.299976	0.324	0.184	1.55e-59
Arhgdib	3.17e-98	0.299459	0.951	0.894	5.98e-94
Bmyc	1.54e-62	0.299339	0.379	0.227	2.91e-58
Man1a	2.74e-58	0.299277	0.572	0.389	5.16e-54
Actb	1.16e-187	0.298853	0.999	0.998	2.19e-183
S100a10	8.73e-52	0.297836	0.519	0.351	1.65e-47
Plekho1	4.74e-66	0.297606	0.372	0.218	8.93e-62
Kcmf1	7.25e-90	0.297279	0.179	0.069	1.37e-85
Cr2	1.7e-58	0.297144	0.482	0.312	3.2e-54
Cdv3	1.16e-61	0.297138	0.316	0.182	2.2e-57
Dusp16	7.24e-118	0.295286	0.121	0.028	1.37e-113
Apbb1ip	1.09e-71	0.295113	0.399	0.232	2.06e-67
Nfkb1	1.2e-66	0.295103	0.364	0.211	2.26e-62
Wapl	1.56e-65	0.294737	0.259	0.138	2.94e-61
Trappc10	3.57e-108	0.29456	0.13	0.035	6.73e-104
Cyp4f18	9.74e-62	0.293925	0.38	0.228	1.84e-57
B3gnt8	5.79e-78	0.293736	0.174	0.07	1.09e-73
B3gat3	4.79e-86	0.291735	0.175	0.068	9.04e-82
Ugcg	1.2e-71	0.289931	0.215	0.101	2.26e-67
Ccr6	1.13e-62	0.289136	0.309	0.173	2.14e-58
Dhx36	4.31e-76	0.289	0.218	0.1	8.13e-72
Cebpz	1.03e-60	0.288335	0.309	0.177	1.95e-56
Macf1	9.55e-47	0.287456	0.645	0.472	1.8e-42
Dennd5b	8.88e-61	0.287105	0.261	0.142	1.67e-56
Acbd3	4.38e-67	0.284322	0.217	0.105	8.26e-63
Cxxc5	1.67e-77	0.283379	0.263	0.128	3.15e-73
Smap1	5.54e-71	0.28295	0.286	0.153	1.04e-66
Stk4	3.49e-54	0.280041	0.371	0.229	6.58e-50
Phc2	2.83e-74	0.27955	0.207	0.093	5.33e-70
Zfp318	2.95e-57	0.279307	0.459	0.289	5.56e-53
Nucks1	6.74e-59	0.278189	0.363	0.218	1.27e-54
Hhex	3.02e-64	0.276392	0.326	0.18	5.7e-60
2024-03-01	2.3e-58	0.275389	0.309	0.177	4.34e-54
Neat1	7.73e-55	0.274228	0.208	0.107	1.46e-50
Acap2	3.63e-61	0.274188	0.208	0.103	6.84e-57
Cdk13	5.21e-63	0.273514	0.333	0.19	9.82e-59
Cep350	1.3e-57	0.273375	0.189	0.093	2.46e-53
Vps4b	7.87e-69	0.272453	0.238	0.119	1.48e-64
Ptp4a3	8.99e-49	0.271444	0.653	0.48	1.7e-44
Pxk	4.11e-55	0.271083	0.549	0.371	7.76e-51
Arid5b	6.96e-63	0.270849	0.21	0.102	1.31e-58
Rbis	7.81e-61	0.269178	0.362	0.216	1.47e-56
Rpl37a	2.92e-160	0.268077	0.996	0.993	5.5e-156
Elmsan1	1.55e-65	0.267438	0.331	0.184	2.92e-61
Cmah	1.04e-47	0.266461	0.264	0.154	1.96e-43
Bcar3	2.18e-44	0.266292	0.31	0.195	4.11e-40
Synrg	1.77e-70	0.266197	0.163	0.068	3.34e-66
Trim33	3.11e-69	0.265441	0.175	0.076	5.86e-65
Rock2	1.09e-57	0.264568	0.239	0.127	2.06e-53
Tesk1	3.7e-96	0.264325	0.124	0.035	6.97e-92
Tubb4b	7.72e-61	0.263126	0.444	0.277	1.46e-56
Bcl6	2.68e-54	0.26279	0.135	0.059	5.05e-50
Ppp4r2	3.33e-49	0.262561	0.24	0.137	6.27e-45
Sppl3	6.09e-90	0.262293	0.142	0.046	1.15e-85
Grap2	5.68e-55	0.261288	0.182	0.088	1.07e-50
Hp1bp3	1.25e-46	0.261118	0.28	0.168	2.36e-42
Ptprcap	1.05e-62	0.260762	0.884	0.776	1.98e-58
Supt16	4.52e-58	0.260461	0.245	0.133	8.52e-54
Hopx	2.98e-78	0.259656	0.122	0.039	5.62e-74
Ddx21	1.72e-40	0.258983	0.302	0.193	3.24e-36
Baz2b	8.07e-54	0.258511	0.334	0.2	1.52e-49
Ncl	2.67e-31	0.257597	0.605	0.454	5.04e-27
Cdkn1b	1.56e-54	0.256664	0.265	0.147	2.95e-50
Akt1	4.37e-63	0.256299	0.146	0.061	8.25e-59
Lrmp	1.17e-50	0.256172	0.343	0.212	2.21e-46
Cap1	7.31e-49	0.255215	0.405	0.262	1.38e-44
Rfc1	5.23e-50	0.255172	0.293	0.174	9.87e-46
Pkn2	1.34e-49	0.254421	0.231	0.128	2.54e-45
Mogs	1.44e-85	0.254306	0.122	0.038	2.71e-81
Gatad1	1.14e-64	0.253671	0.147	0.061	2.15e-60
Prpf8	7.57e-54	0.250774	0.39	0.242	1.43e-49
Ppp6r1	1.23e-60	0.250762	0.184	0.087	2.31e-56
Ncoa1	2.81e-63	0.250331	0.156	0.067	5.3e-59
Gpr18	1.13e-53	0.250214	0.404	0.25	2.14e-49
Arpc4	6e-11	-0.255156	0.508	0.485	1.13e-06
Egln2	1.23e-06	-0.25649	0.181	0.203	0.0232525
Hmgb1	5.27e-07	-0.257355	0.711	0.648	0.00993866
Arf6	1.97e-12	-0.262299	0.573	0.546	3.71e-08
Hnrnpa1	1.58e-13	-0.26311	0.543	0.522	2.99e-09
Isg20	2.78e-07	-0.263637	0.083	0.107	0.00524783
Sik1	5.27e-18	-0.268478	0.06	0.102	9.93e-14
Serp1	5.09e-31	-0.26925	0.762	0.744	9.61e-27
Rgs2	1.28e-11	-0.271957	0.123	0.161	2.41e-07
Ppp1r21	2.91e-11	-0.273442	0.088	0.12	5.49e-07
Socs1	3.36e-09	-0.27398	0.085	0.115	6.34e-05
Pkig	5.42e-13	-0.276589	0.506	0.493	1.02e-08
Selenok	4.05e-09	-0.278718	0.492	0.465	7.64e-05
Snx3	1.52e-11	-0.278821	0.451	0.442	2.87e-07
Cd53	2.99e-20	-0.287904	0.64	0.618	5.64e-16
Cd47	2.75e-19	-0.294004	0.563	0.554	5.2e-15
Ran	6.97e-09	-0.295842	0.571	0.526	0.000131412
Calr	4.18e-08	-0.296921	0.466	0.455	0.000788159
Fam107b	7.77e-09	-0.298194	0.34	0.351	0.000146619
H2-Q4	2.03e-11	-0.298886	0.496	0.482	3.83e-07
Chchd2	6.92e-30	-0.30039	0.658	0.637	1.3e-25
Rpl10	3.46e-176	-0.301237	0.987	0.993	6.52e-172
Cirbp	5.49e-07	-0.30257	0.308	0.313	0.0103587
Hmgn1	1.47e-18	-0.303339	0.638	0.61	2.78e-14
Srsf2	1.09e-12	-0.311111	0.423	0.426	2.06e-08
Lyl1	5.69e-11	-0.31477	0.217	0.247	1.07e-06
Srgn	1.81e-47	-0.315038	0.863	0.859	3.41e-43
Stat1	1.79e-06	-0.315678	0.383	0.382	0.0337353
Plk2	2.81e-13	-0.316037	0.07	0.105	5.3e-09
Hs3st1	4.13e-08	-0.316784	0.146	0.17	0.000779464
Pou2af1	1.1e-08	-0.318199	0.409	0.401	0.000207425
Hsp90ab1	2.36e-58	-0.318458	0.945	0.946	4.45e-54
Pde4b	1.63e-08	-0.321205	0.474	0.458	0.000306718
Igkc	2.81e-08	-0.321702	0.914	0.894	0.00052982
Eif3e	6.96e-26	-0.323608	0.581	0.58	1.31e-21
Pim1	1.88e-16	-0.326201	0.142	0.191	3.55e-12
Rpl5	6.01e-98	-0.326615	0.928	0.933	1.13e-93
Irf1	1.89e-07	-0.328577	0.205	0.227	0.00355955
Rps15	2.38e-82	-0.331111	0.911	0.913	4.48e-78
Gimap6	6.81e-23	-0.33136	0.702	0.68	1.28e-18
Pdcd4	4.84e-11	-0.333846	0.224	0.25	9.13e-07
Gas5	7.34e-42	-0.335663	0.752	0.753	1.38e-37
Gem	3.71e-13	-0.336866	0.152	0.192	7e-09
Cacybp	1.54e-13	-0.33882	0.288	0.318	2.91e-09
Gapdh	1.53e-24	-0.346909	0.742	0.697	2.88e-20
Pik3ip1	2.05e-28	-0.360452	0.066	0.123	3.87e-24
Dynll1	2.61e-36	-0.361985	0.606	0.608	4.92e-32
Isg15	3.71e-13	-0.363638	0.065	0.1	7e-09
Eif4a2	5e-31	-0.368806	0.562	0.577	9.44e-27
Ptges3	1.02e-22	-0.369524	0.386	0.418	1.92e-18
Ptpn22	5.3e-24	-0.369953	0.083	0.138	1e-19
Ifi213	3.36e-17	-0.372007	0.117	0.163	6.33e-13
Hnrnph1	1.6e-22	-0.374524	0.335	0.376	3.01e-18
Zfas1	9.45e-17	-0.375613	0.302	0.334	1.78e-12
Gadd45g	1.13e-18	-0.38821	0.079	0.126	2.14e-14
Dnajb9	3.26e-29	-0.389563	0.101	0.166	6.16e-25
Anp32a	1.77e-35	-0.392847	0.449	0.485	3.33e-31
Trim30a	9.6e-18	-0.395026	0.153	0.201	1.81e-13
Junb	3.75e-27	-0.40016	0.739	0.741	7.07e-23
B2m	6.42e-155	-0.40122	0.963	0.974	1.21e-150
Adrb2	3.52e-12	-0.40234	0.213	0.243	6.64e-08
Ppp1r15a	3.3e-15	-0.403587	0.327	0.355	6.22e-11
Klf6	6.96e-15	-0.40657	0.303	0.335	1.31e-10
Snhg1	5.37e-24	-0.413394	0.275	0.327	1.01e-19
Sypl	1.46e-26	-0.422036	0.474	0.486	2.76e-22
Gm43305	7.65e-19	-0.423951	0.29	0.33	1.44e-14
Atf4	4.38e-31	-0.431025	0.268	0.334	8.27e-27
Vpreb3	4.15e-27	-0.432346	0.333	0.393	7.83e-23
Hspe1	1.34e-47	-0.435025	0.65	0.66	2.52e-43
Ptma	2.31e-103	-0.439274	0.953	0.959	4.37e-99
Btg1	1.04e-112	-0.440371	0.937	0.933	1.97e-108
Klf2	1.34e-34	-0.441063	0.787	0.776	2.53e-30
H3f3b	1.73e-182	-0.445951	0.961	0.976	3.26e-178
Zbp1	5.66e-28	-0.452441	0.103	0.165	1.07e-23
Slc25a4	1.47e-59	-0.453328	0.069	0.166	2.77e-55
Mzb1	2.95e-21	-0.476294	0.621	0.603	5.57e-17
Egr1	3.14e-27	-0.476885	0.092	0.156	5.92e-23
Gm42031	2.14e-35	-0.478085	0.244	0.319	4.03e-31
Sesn1	8.28e-25	-0.480529	0.202	0.258	1.56e-20
Ifitm3	3.16e-41	-0.482788	0.036	0.101	5.96e-37
Rhob	1.01e-25	-0.483964	0.16	0.223	1.91e-21
Hmgn2	1.06e-15	-0.484229	0.363	0.377	2.01e-11
Dnaja1	7.47e-47	-0.500558	0.457	0.507	1.41e-42
Rpl13a	0	-0.506778	0.989	0.996	0
Plac8	5.4e-39	-0.507923	0.533	0.571	1.02e-34
Rnf213	4.36e-26	-0.523455	0.177	0.237	8.23e-22
Rpl23a	1.61e-183	-0.524131	0.819	0.863	3.03e-179
Ddit4	1.24e-50	-0.529478	0.08	0.168	2.33e-46
Fosb	1.4e-41	-0.53727	0.177	0.266	2.64e-37
2410006H16Rik	2.43e-89	-0.539898	0.695	0.753	4.59e-85
Igkv14-111	4.64e-73	-0.550537	0.222	0.103	8.76e-69
Bst2	6.21e-28	-0.554375	0.222	0.281	1.17e-23
Hsph1	6.25e-58	-0.55486	0.11	0.213	1.18e-53
Serpina3g	7.07e-27	-0.555428	0.147	0.21	1.33e-22
Rbm3	1.11e-146	-0.559171	0.752	0.8	2.09e-142
Cd69	1.07e-82	-0.586078	0.612	0.691	2.02e-78
mt-Nd2	3.11e-239	-0.596158	0.862	0.932	5.86e-235
mt-Nd3	7.01e-78	-0.605492	0.369	0.473	1.32e-73
Ly6a	9.95e-83	-0.608792	0.697	0.741	1.88e-78
Cebpb	3.87e-46	-0.613961	0.171	0.261	7.31e-42
Hmgb2	6.88e-07	-0.626997	0.37	0.36	0.0129758
Jun	3.54e-31	-0.638434	0.361	0.418	6.67e-27
mt-Nd6	9.18e-85	-0.643511	0.106	0.236	1.73e-80
Irf7	1.04e-75	-0.650704	0.048	0.153	1.96e-71
Xist	3.09e-158	-0.710745	0.665	0.746	5.82e-154
Hsp90aa1	6.39e-113	-0.712952	0.524	0.613	1.21e-108
mt-Nd5	7.08e-242	-0.714154	0.735	0.842	1.34e-237
Gm47283	3e-132	-0.737438	0.041	0.194	5.67e-128
Dnajb1	1.67e-86	-0.768659	0.177	0.311	3.15e-82
mt-Cytb	0	-0.773693	0.974	0.995	0
Hspa8	0	-0.775197	0.908	0.954	0
mt-Atp8	5.54e-295	-0.806366	0.708	0.835	1.04e-290
mt-Nd4	0	-0.806505	0.73	0.867	0
Fos	3.13e-126	-0.861864	0.502	0.639	5.91e-122
mt-Co2	0	-0.903253	0.973	0.997	0
mt-Co3	0	-0.930956	0.981	0.998	0
Cxcr4	1.61e-161	-0.944266	0.272	0.468	3.04e-157
mt-Co1	0	-0.983448	0.985	0.998	0
Tsc22d3	4.02e-267	-0.996318	0.562	0.743	7.58e-263
mt-Atp6	0	-1.10001	0.953	0.996	0
Pcbp2	0	-1.12194	0.461	0.698	0
Jchain	9.48e-33	-1.15517	0.098	0.17	1.79e-28
Zfp36l2	5.11e-259	-1.2044	0.347	0.581	9.64e-255
mt-Nd4l	0	-1.28796	0.891	0.985	0
Dusp1	4.55e-249	-1.33903	0.241	0.496	8.58e-245
Ifi27l2a	9.44e-308	-1.37812	0.519	0.708	1.78e-303
mt-Nd1	0	-1.43135	0.833	0.975	0

## Sheet: nk_eauVShc
	p_val	avg_log2FC	pct.1	pct.2	p_val_adj
Xist	7.33e-82	3.1886	0.793	0	1.38e-77
Ccl3	2.51e-08	1.55775	0.327	0.15	0.000472725
Gzmb	1.28e-20	1.53882	0.542	0.187	2.41e-16
Ly6a	2.87e-15	1.45184	0.455	0.177	5.41e-11
Ccl4	5.28e-09	1.33562	0.399	0.187	9.95e-05
Plac8	2.05e-18	1.18397	0.318	0.041	3.86e-14
Ifi27l2a	5.64e-10	1.17324	0.408	0.19	1.06e-05
Gzmk	9.19e-10	1.10627	0.157	0.017	1.73e-05
Fosb	6.02e-09	1.00348	0.466	0.265	0.000113543
Lgals3	1.26e-09	0.985834	0.259	0.078	2.39e-05
Gimap7	1.18e-13	0.980962	0.531	0.265	2.22e-09
Cd8a	5.23e-07	0.910639	0.192	0.061	0.00986236
S100a6	4.67e-10	0.783315	0.711	0.507	8.82e-06
Lgals1	8.65e-10	0.740781	0.813	0.687	1.63e-05
Fos	2.11e-06	0.711566	0.738	0.585	0.039891
Klrg1	8.01e-07	0.652528	0.19	0.058	0.0151056
Hmgb2	1.06e-07	0.649017	0.729	0.544	0.00199027
Calm1	2.87e-15	0.619324	0.907	0.799	5.41e-11
Ube2s	6.95e-09	0.610073	0.452	0.235	0.00013104
Krtcap2	1.15e-08	0.578724	0.72	0.544	0.000216696
H2-Q7	1.54e-13	0.576381	0.91	0.769	2.91e-09
S100a8	5.27e-10	0.569001	0.14	0.007	9.94e-06
Hspa1b	1.1e-06	0.563934	0.102	0.01	0.0207509
AW112010	1.61e-08	0.547873	0.98	0.949	0.000302769
Jund	1.56e-08	0.537478	0.895	0.759	0.000293924
S100a10	1.93e-08	0.52575	0.933	0.85	0.000363265
Hsp90ab1	1.7e-11	0.5253	0.959	0.925	3.21e-07
Reep5	5.17e-08	0.513902	0.738	0.571	0.000976062
Itm2b	9.55e-07	0.5085	0.953	0.874	0.0180199
Srgn	8.14e-09	0.508294	0.854	0.741	0.000153616
Hspa5	2.92e-10	0.507404	0.671	0.435	5.51e-06
Dynll1	2.62e-06	0.498588	0.714	0.578	0.0494896
Abracl	9.13e-07	0.495932	0.685	0.544	0.0172144
Myl12a	5.35e-10	0.491187	0.851	0.69	1.01e-05
S100a9	4.19e-09	0.490488	0.111	0	7.9e-05
B2m	7.63e-20	0.488212	0.988	0.963	1.44e-15
Nkg7	3.72e-07	0.464726	0.863	0.905	0.00701496
Igkc	3.44e-08	0.463031	0.306	0.116	0.000649447
Runx1	9.04e-07	0.457804	0.327	0.153	0.017053
Nr4a1	3.18e-07	0.455283	0.251	0.088	0.00600371
Canx	6.69e-07	0.447692	0.493	0.303	0.0126114
Jchain	7.99e-08	0.439973	0.102	0.003	0.0015064
Hnrnpa3	2.67e-07	0.42954	0.819	0.694	0.00503341
Cox5b	8.74e-07	0.423429	0.802	0.653	0.0164833
Sec61b	1.56e-06	0.421271	0.831	0.714	0.0295123
S100a13	8.7e-07	0.420158	0.671	0.51	0.0164071
Manf	2.47e-06	0.410323	0.478	0.306	0.0466263
Sub1	1.7e-06	0.407425	0.883	0.748	0.0320615
Hspa8	1.53e-08	0.405066	0.971	0.956	0.000288981
Hint1	1.26e-06	0.400047	0.77	0.619	0.0236844
Actb	1.92e-12	0.391391	1	0.993	3.63e-08
Cfl1	5.7e-12	0.380875	0.974	0.922	1.08e-07
Cyba	4.02e-08	0.37241	0.898	0.827	0.000758718
Tmsb4x	4.04e-12	0.33941	1	0.997	7.62e-08
Btf3	5.54e-07	0.315923	0.942	0.864	0.0104453
Rps24	3.7e-10	-0.252326	0.997	0.993	6.97e-06
mt-Co3	1.35e-10	-0.294706	0.997	1	2.55e-06
Rpl38	4.93e-08	-0.297194	0.971	0.973	0.000929992
Rps15a	9.68e-12	-0.297236	0.997	0.997	1.83e-07
Rpl14	1.8e-07	-0.299181	0.953	0.939	0.00340146
mt-Co2	1e-13	-0.299381	0.997	0.997	1.89e-09
mt-Nd4l	1.86e-08	-0.319084	0.968	0.956	0.000351404
Eef1a1	3.97e-18	-0.336321	0.994	0.997	7.49e-14
Rpl37a	1.17e-13	-0.357545	0.985	0.993	2.2e-09
Rps28	1.29e-07	-0.359854	0.95	0.949	0.00244208
Pabpc1	7.13e-08	-0.372117	0.901	0.932	0.00134542
Rps21	2.05e-14	-0.413689	0.968	0.969	3.86e-10
Shisa5	2.99e-09	-0.414494	0.939	0.98	5.64e-05
mt-Nd5	5e-07	-0.429066	0.755	0.83	0.00943132
mt-Atp6	9.01e-18	-0.434238	0.988	0.986	1.7e-13
Eef2	8.39e-14	-0.454108	0.945	0.969	1.58e-09
Evl	1.67e-06	-0.497016	0.563	0.677	0.0315629
Rps27	1.07e-24	-0.528083	0.991	0.986	2.02e-20
Uba52	6.88e-16	-0.542089	0.936	0.959	1.3e-11
Sell	8.54e-08	-0.55033	0.484	0.67	0.00161076
Pcbp1	6.17e-07	-0.55451	0.466	0.588	0.0116407
mt-Atp8	2.49e-15	-0.614227	0.77	0.881	4.69e-11
Gm2682	2.07e-06	-0.659826	0.233	0.391	0.0391016
Rps29	5.43e-28	-0.676343	0.956	0.98	1.02e-23
Ddx3y	1.03e-19	-0.78221	0	0.218	1.93e-15
Eif2s3y	7.85e-26	-1.04798	0	0.282	1.48e-21

## Sheet: nk_dmfVSeau
	p_val	avg_log2FC	pct.1	pct.2	p_val_adj
AY036118	6.89e-73	3.55003	0.958	0.481	1.3e-68
S100a9	3.73e-15	2.44121	0.344	0.111	7.03e-11
S100a8	1.79e-11	2.28568	0.338	0.14	3.38e-07
Gm42418	4.05e-83	2.08752	1	1	7.63e-79
Lars2	4.49e-53	1.84056	0.979	0.723	8.46e-49
Cd79a	6.29e-12	1.36559	0.402	0.181	1.19e-07
Hnrnpa0	1.53e-26	1.36114	0.589	0.213	2.88e-22
Igkv17-127	6.29e-08	1.30537	0.169	0.044	0.00118669
Cd74	1.6e-11	1.1518	0.77	0.577	3.01e-07
Cd3d	1.9e-18	1.11071	0.631	0.362	3.59e-14
H2-Aa	2.17e-11	1.08804	0.55	0.312	4.1e-07
H2-Ab1	4.88e-09	1.06147	0.423	0.233	9.21e-05
Ngp	2.37e-07	1.04788	0.103	0.012	0.00446236
Hist1h1e	4.68e-07	1.02845	0.356	0.201	0.00881938
H2-Eb1	3.74e-09	1.02806	0.48	0.286	7.05e-05
Igkv14-111	1.8e-07	1.00064	0.208	0.073	0.0034006
Igkv6-23	2.08e-07	0.955884	0.16	0.041	0.00392617
Tle5	2.37e-14	0.919761	0.671	0.499	4.47e-10
Ly6c2	1.36e-07	0.918168	0.48	0.309	0.0025726
Pde7a	3.75e-13	0.909895	0.498	0.254	7.08e-09
Ccr7	3.11e-07	0.906246	0.236	0.096	0.00587501
Ppp1r14b	4.36e-10	0.891616	0.347	0.152	8.22e-06
Rps28	1.77e-32	0.860378	0.958	0.95	3.34e-28
Mbd2	1.1e-11	0.814414	0.447	0.204	2.07e-07
Kcnq1ot1	1.58e-06	0.751619	0.23	0.093	0.0298962
Rps29	7.66e-31	0.742217	0.967	0.956	1.45e-26
Hopx	1.39e-07	0.703446	0.532	0.362	0.00261522
1810026B05Rik	4.39e-07	0.700238	0.32	0.157	0.00827738
Gramd3	9.15e-09	0.687647	0.396	0.204	0.000172521
Cd3g	4.83e-11	0.686951	0.577	0.324	9.11e-07
Zfp36l1	3.57e-08	0.683745	0.665	0.466	0.000673614
Nsg2	3.93e-08	0.670253	0.224	0.076	0.000741989
Myh9	5.54e-08	0.629796	0.807	0.749	0.00104488
Rps21	1.21e-22	0.584336	0.958	0.968	2.29e-18
Lcp1	1.81e-08	0.57892	0.852	0.834	0.000341377
Malat1	1.21e-13	0.539923	0.991	0.997	2.29e-09
Brd1	1.69e-08	0.523569	0.275	0.102	0.000318803
Rpl37a	7.01e-21	0.493323	0.982	0.985	1.32e-16
Ube2m	1.67e-07	0.465497	0.308	0.134	0.00314205
Csnk2a2	8.88e-08	0.452551	0.208	0.064	0.00167542
Pitpnm2	7.51e-09	0.442642	0.115	0.009	0.000141734
Rps18	2.05e-13	0.441442	0.979	0.977	3.86e-09
Rps20	7.41e-14	0.416917	0.994	0.991	1.4e-09
Cd3e	1.23e-07	0.412036	0.577	0.347	0.00232027
Rpl36a	2.92e-08	0.407725	0.915	0.939	0.000550173
Rps27	7.42e-15	0.404508	0.991	0.991	1.4e-10
Rps19	2.54e-12	0.398257	0.988	0.98	4.8e-08
Rpl38	1.15e-11	0.377226	0.94	0.971	2.16e-07
Rpl36	4.46e-11	0.364976	0.97	0.983	8.41e-07
Sap30l	1.17e-08	0.325506	0.163	0.032	0.000221385
Rps23	4.28e-10	0.323325	0.982	0.98	8.08e-06
Rpl37	1.1e-06	0.270951	0.964	0.988	0.0207936
Rps9	1.9e-07	0.261306	0.982	0.988	0.00358221
Sem1	9.36e-07	-0.265935	0.656	0.819	0.0176608
Timm13	1.07e-06	-0.295506	0.344	0.519	0.0202692
Ppia	3.85e-08	-0.29996	0.961	0.985	0.00072593
Oaz1	2.18e-06	-0.307813	0.825	0.953	0.0411889
Bag1	2.33e-06	-0.311171	0.29	0.458	0.0440029
Atp5f1	1.92e-06	-0.315295	0.523	0.682	0.0363017
Ptma	4.35e-07	-0.316607	0.87	0.956	0.00820972
Eif1	1.95e-08	-0.318144	0.897	0.971	0.000367114
Arpc2	2.49e-06	-0.328949	0.77	0.895	0.0470252
Cox7c	2.49e-06	-0.337526	0.589	0.749	0.0470528
Hint1	9.28e-08	-0.346392	0.586	0.77	0.00175033
Rpl13a	1.34e-12	-0.348036	0.955	0.994	2.54e-08
Dazap2	1.08e-06	-0.349361	0.462	0.621	0.0203539
Ppp1cc	8.4e-07	-0.354625	0.441	0.603	0.0158442
Ppib	2.86e-08	-0.35487	0.65	0.828	0.000538968
Calm1	2.8e-08	-0.354969	0.758	0.907	0.000527562
Ppp1ca	1.66e-06	-0.362236	0.616	0.796	0.031222
Rac2	5.92e-08	-0.362532	0.795	0.956	0.00111692
Efhd2	2.32e-06	-0.363583	0.508	0.668	0.0436824
Btf3	5.36e-08	-0.365216	0.764	0.942	0.0010112
Psme2	1.6e-07	-0.365799	0.607	0.773	0.0030088
Ifrd1	1.82e-06	-0.370648	0.148	0.297	0.0342465
Hnrnpl	3.34e-07	-0.372909	0.438	0.615	0.00629613
Hsp90ab1	3.09e-08	-0.377366	0.906	0.959	0.000582959
Ubb	2.1e-08	-0.379348	0.921	0.983	0.000396537
Sumo2	3.17e-07	-0.383157	0.686	0.872	0.00597421
H2-Q4	7.78e-07	-0.386172	0.526	0.682	0.0146768
Lamtor5	2.19e-06	-0.388308	0.199	0.347	0.0413663
Stk24	8.9e-08	-0.38956	0.332	0.519	0.0016781
Calm2	8.34e-07	-0.392519	0.574	0.738	0.0157279
Ndufa13	1.8e-07	-0.395853	0.586	0.784	0.00338602
Gimap4	2.77e-07	-0.40175	0.622	0.822	0.00523281
Metrnl	8.44e-07	-0.401827	0.039	0.149	0.0159127
Anp32a	2.9e-07	-0.402306	0.541	0.685	0.00547025
Gimap5	1.36e-06	-0.407577	0.483	0.671	0.0256436
Tmsb4x	2.29e-18	-0.41276	1	1	4.31e-14
Prr13	1.02e-08	-0.417343	0.477	0.7	0.00019303
Ywhah	2.92e-07	-0.419634	0.411	0.566	0.00550231
Runx1	3.77e-07	-0.419851	0.175	0.327	0.00710216
Pdcd4	5.21e-07	-0.423577	0.447	0.606	0.00982894
Pfn1	2.06e-16	-0.423792	0.988	0.994	3.88e-12
Canx	2.88e-07	-0.424638	0.326	0.493	0.00542982
Cd47	8.71e-07	-0.424667	0.634	0.805	0.0164304
Actg1	1.19e-11	-0.425756	0.949	0.983	2.25e-07
Tmed2	1.19e-07	-0.42602	0.42	0.595	0.00223764
Reep5	4.27e-09	-0.426874	0.532	0.738	8.06e-05
Arf6	3.63e-07	-0.42798	0.474	0.63	0.00684667
Cacybp	2.35e-06	-0.428249	0.26	0.411	0.044287
S100a10	1.21e-07	-0.428372	0.731	0.933	0.00227558
Btg1	9.07e-07	-0.431223	0.798	0.933	0.0171019
Serpina3f	1.46e-06	-0.432332	0.03	0.131	0.0276003
mt-Cytb	8.52e-13	-0.432644	0.906	0.988	1.61e-08
Manf	2.78e-07	-0.43626	0.317	0.478	0.00523977
Sub1	6.91e-08	-0.436617	0.689	0.883	0.00130382
Bax	1.43e-07	-0.43685	0.39	0.56	0.00269968
Dynll1	1.01e-07	-0.437824	0.55	0.714	0.00190623
Sptssa	1.52e-06	-0.437871	0.296	0.461	0.0286962
Ap3s1	1.5e-07	-0.440968	0.242	0.402	0.00282966
Myl12a	3.08e-09	-0.44128	0.644	0.851	5.81e-05
mt-Nd2	2.41e-07	-0.441836	0.701	0.872	0.00454472
Rer1	1.32e-08	-0.443232	0.323	0.519	0.000248288
Abracl	4.31e-07	-0.443515	0.547	0.685	0.00813654
Dcxr	4.7e-07	-0.444234	0.03	0.137	0.00885971
Capns1	4.22e-07	-0.444363	0.441	0.595	0.00796912
Tbca	3.54e-08	-0.445196	0.477	0.63	0.000666886
H2-D1	9.56e-17	-0.447432	0.924	1	1.8e-12
Itgax	2.59e-06	-0.447563	0.103	0.233	0.0488017
Arf5	8.43e-08	-0.453631	0.574	0.711	0.00159078
H2-K1	1.81e-15	-0.45478	0.934	0.988	3.42e-11
Arl6ip5	3.99e-07	-0.454888	0.492	0.656	0.0075233
Pik3r1	2.37e-06	-0.455872	0.329	0.484	0.0446581
Spn	2.1e-06	-0.459644	0.311	0.461	0.0396473
Fkbp5	1.48e-06	-0.4629	0.082	0.21	0.0279383
Srgn	1.31e-07	-0.464252	0.707	0.854	0.0024616
H2-Q6	2.86e-09	-0.465442	0.505	0.732	5.4e-05
Tmem50a	5.8e-09	-0.469365	0.508	0.726	0.000109445
Sh3bgrl3	4.67e-14	-0.470784	0.813	0.968	8.8e-10
Rpl23a	8.45e-11	-0.471542	0.731	0.901	1.59e-06
Nr4a1	3.79e-09	-0.471947	0.079	0.251	7.15e-05
Ube2i	2.68e-09	-0.472031	0.505	0.688	5.06e-05
Ywhaq	1.58e-07	-0.475249	0.257	0.42	0.00297643
Tmed9	1.57e-07	-0.478261	0.372	0.539	0.00295931
Rsrp1	1.25e-08	-0.478521	0.405	0.592	0.000235216
Trim30a	2.66e-08	-0.486737	0.178	0.356	0.00050124
Slc25a4	1.82e-10	-0.487975	0.1	0.286	3.43e-06
Ppp1r15a	3.39e-07	-0.489256	0.263	0.426	0.00640087
mt-Atp8	8.58e-09	-0.492	0.568	0.77	0.000161775
Ahsa1	4.51e-07	-0.492804	0.23	0.382	0.00850311
Ptms	6.35e-07	-0.493639	0.215	0.376	0.0119725
Rap1b	3.05e-08	-0.500902	0.601	0.764	0.000575032
Tomm6	3.69e-10	-0.508405	0.559	0.773	6.96e-06
S100a6	5.36e-07	-0.516441	0.571	0.711	0.0101161
Myl6	5.65e-13	-0.51692	0.77	0.945	1.07e-08
Mien1	1.85e-07	-0.52148	0.305	0.458	0.00349111
mt-Nd3	5.76e-08	-0.52914	0.254	0.423	0.0010865
Tes	6.71e-08	-0.529914	0.341	0.507	0.00126627
Anxa2	1.28e-08	-0.530535	0.532	0.726	0.000241337
Rpl10	3.34e-23	-0.533591	0.961	0.985	6.29e-19
Selenok	1.67e-10	-0.533744	0.471	0.668	3.16e-06
Snx3	2.75e-09	-0.535849	0.384	0.58	5.18e-05
Sumo1	2.16e-10	-0.537206	0.396	0.609	4.08e-06
Klrb1f	1.1e-08	-0.547323	0.193	0.394	0.000207271
Tmbim4	1.06e-06	-0.549763	0.208	0.353	0.0200643
Cd9	7.93e-07	-0.555462	0.233	0.394	0.0149664
Gabarapl2	2.11e-10	-0.555607	0.48	0.691	3.97e-06
Dnaja1	2.04e-09	-0.555826	0.502	0.679	3.85e-05
Hsp90aa1	5.78e-10	-0.564919	0.459	0.665	1.09e-05
Arf4	7.09e-09	-0.568053	0.314	0.499	0.000133821
B2m	6.26e-23	-0.570479	0.861	0.988	1.18e-18
Casp1	3.65e-08	-0.576488	0.079	0.224	0.000688145
Lgals3bp	2.65e-07	-0.579598	0.239	0.394	0.00499718
Klrb1c	8.19e-07	-0.580504	0.429	0.601	0.015446
S100a13	4.35e-13	-0.581196	0.39	0.671	8.2e-09
Hspa8	2.14e-16	-0.581529	0.888	0.971	4.04e-12
Sytl3	2.84e-08	-0.582945	0.221	0.388	0.000536261
Ifngr1	1.27e-09	-0.595246	0.559	0.767	2.4e-05
Chchd2	3.1e-13	-0.60107	0.595	0.857	5.85e-09
mt-Co3	1.16e-19	-0.601456	0.952	0.997	2.19e-15
Gpx4	2.69e-11	-0.608018	0.565	0.761	5.08e-07
Tspo	3.18e-14	-0.617327	0.589	0.834	6e-10
H3f3b	5.55e-16	-0.617546	0.852	0.974	1.05e-11
Nfkbia	3.01e-08	-0.622333	0.502	0.679	0.000568268
Calr	7.47e-10	-0.622946	0.35	0.56	1.41e-05
Hspa1b	2.51e-09	-0.630063	0	0.102	4.73e-05
Rtp4	1.6e-08	-0.632544	0.088	0.245	0.000301738
Serpinb6b	3.05e-08	-0.66063	0.347	0.522	0.000575152
Klf6	1.36e-08	-0.663838	0.423	0.612	0.000257017
Gm42031	1.58e-09	-0.664178	0.082	0.248	2.98e-05
Gm47283	2.45e-11	-0.667717	0.054	0.23	4.61e-07
Il2rb	1.84e-13	-0.668073	0.547	0.828	3.46e-09
mt-Co2	1.78e-28	-0.689716	0.888	0.997	3.36e-24
Irf7	4.22e-10	-0.693567	0.118	0.306	7.96e-06
H2afz	1.38e-13	-0.69509	0.713	0.927	2.6e-09
mt-Nd4	5.87e-15	-0.697221	0.595	0.86	1.11e-10
Bcl2	6.45e-11	-0.697464	0.432	0.653	1.22e-06
Zfp36l2	4.02e-10	-0.708596	0.64	0.837	7.58e-06
Tsc22d3	7.01e-11	-0.709488	0.36	0.592	1.32e-06
Ifng	3.1e-07	-0.715667	0.151	0.309	0.00585545
Nr4a2	2.38e-08	-0.720879	0.103	0.257	0.000448881
Serpinb9	1.01e-10	-0.724165	0.19	0.405	1.91e-06
Lgals1	6e-12	-0.729318	0.625	0.813	1.13e-07
Gem	2e-09	-0.730751	0.281	0.475	3.78e-05
Rhob	1.37e-09	-0.731931	0.118	0.306	2.58e-05
Itm2b	7.69e-16	-0.737796	0.749	0.953	1.45e-11
mt-Co1	2.82e-34	-0.747733	0.955	1	5.32e-30
Klrb1a	3.5e-08	-0.755924	0.097	0.254	0.000660436
Isg15	9.05e-08	-0.757968	0.091	0.236	0.00170645
Klrk1	1.25e-15	-0.759797	0.465	0.776	2.35e-11
Klrd1	9.51e-12	-0.760405	0.547	0.77	1.79e-07
Irf8	2.52e-09	-0.763379	0.211	0.426	4.75e-05
Dnajb1	3.12e-12	-0.765209	0.205	0.426	5.88e-08
Xist	1.8e-12	-0.767482	0.595	0.793	3.4e-08
Zfp36	9.07e-08	-0.767967	0.489	0.665	0.00171037
Klra8	1.45e-07	-0.773472	0.073	0.219	0.00273945
Btg2	4.97e-09	-0.777805	0.523	0.679	9.37e-05
Tnfaip3	3.33e-08	-0.779256	0.335	0.499	0.000628023
Ddit4	9.2e-10	-0.78434	0.136	0.321	1.74e-05
Klri2	7.87e-09	-0.808629	0.088	0.254	0.00014847
Ccl5	9.18e-11	-0.810888	0.776	0.863	1.73e-06
Pim1	6.48e-11	-0.813916	0.384	0.595	1.22e-06
Tigit	4.41e-13	-0.833446	0.094	0.309	8.31e-09
Junb	3.43e-15	-0.841817	0.776	0.95	6.47e-11
Nkg7	4.36e-18	-0.855006	0.731	0.863	8.23e-14
mt-Atp6	2.31e-36	-0.855061	0.882	0.988	4.35e-32
Klre1	2.12e-13	-0.864381	0.366	0.621	4e-09
Fcer1g	8.96e-20	-0.871237	0.502	0.799	1.69e-15
Bhlhe40	2.26e-11	-0.912723	0.275	0.493	4.26e-07
Klra4	1.48e-07	-0.914652	0.06	0.198	0.00278699
Klrb1b	1.19e-11	-0.940868	0.076	0.274	2.24e-07
Pcbp2	1.64e-25	-0.944263	0.45	0.755	3.09e-21
mt-Nd1	7.95e-34	-0.960229	0.731	0.956	1.5e-29
Car2	1.45e-15	-0.970584	0.106	0.359	2.73e-11
Serpina3g	5.14e-14	-0.987988	0.284	0.548	9.7e-10
Ncr1	4.6e-18	-0.993641	0.205	0.548	8.67e-14
Ier2	3.18e-17	-1.04301	0.538	0.767	6.01e-13
mt-Nd4l	1.66e-33	-1.09135	0.752	0.968	3.14e-29
Cd7	5.04e-11	-1.09814	0.547	0.732	9.51e-07
Rgs1	1.31e-09	-1.12049	0.378	0.569	2.47e-05
Cebpb	7.26e-15	-1.12519	0.205	0.464	1.37e-10
Tmem176a	7.09e-07	-1.13037	0.073	0.198	0.0133765
AW112010	6.53e-36	-1.19269	0.764	0.98	1.23e-31
Fosb	7.17e-16	-1.22986	0.184	0.466	1.35e-11
Jun	6.16e-12	-1.26203	0.275	0.504	1.16e-07
Gzmb	1.45e-10	-1.2918	0.308	0.542	2.73e-06
Tmem176b	8.45e-09	-1.38304	0.088	0.248	0.000159454
Tyrobp	4.53e-21	-1.40456	0.369	0.676	8.54e-17
Id2	1.35e-35	-1.41228	0.435	0.848	2.55e-31
Dusp1	3.03e-22	-1.44037	0.366	0.679	5.71e-18
Fos	1.48e-24	-1.47098	0.35	0.738	2.78e-20
Gzma	2.65e-15	-1.66523	0.399	0.606	4.99e-11
Ccl3	4.2e-16	-1.96015	0.079	0.327	7.93e-12
Ccl4	1.68e-13	-2.18522	0.154	0.399	3.16e-09

## Sheet: cDC_eauVShc
	p_val	avg_log2FC	pct.1	pct.2	p_val_adj
Xist	5.07e-45	2.62843	0.476	0	9.56e-41
Isg15	7.9e-07	1.5116	0.27	0.127	0.0149008
Ifitm3	6.99e-11	1.4047	0.25	0.067	1.32e-06
Ly6a	1.01e-07	1.09171	0.233	0.085	0.00191175
Ighg1	4.86e-10	1.08584	0.111	0	9.18e-06
Gm13546	2.01e-07	1.05266	0.182	0.055	0.00379686
H2-Ab1	7.22e-08	1.04565	0.578	0.455	0.0013626
H2-DMb2	4.37e-09	1.03604	0.372	0.185	8.24e-05
Cd1d1	2.68e-09	1.00633	0.257	0.088	5.06e-05
Gpx1	2.43e-06	1.00256	0.72	0.655	0.0458558
Cd200	4.53e-09	0.989957	0.321	0.139	8.55e-05
H2-Eb1	8.72e-10	0.986	0.743	0.661	1.64e-05
Pkib	1.73e-08	0.956123	0.189	0.048	0.000326749
Tspo	2.28e-06	0.95596	0.703	0.673	0.042966
Mdk	1.24e-06	0.953569	0.128	0.027	0.0234749
H2-Aa	1.25e-10	0.894553	0.811	0.733	2.36e-06
Calm1	3.99e-11	0.864039	0.905	0.858	7.53e-07
Ramp3	1.07e-06	0.859249	0.169	0.052	0.0201291
Bcl2l11	8.14e-08	0.832082	0.196	0.058	0.00153536
Plscr1	4.02e-07	0.80383	0.304	0.142	0.00757799
Cfl1	1.25e-12	0.789963	0.861	0.852	2.37e-08
H2-DMa	3.12e-07	0.779666	0.382	0.218	0.00587752
Stat4	2.89e-09	0.768467	0.236	0.07	5.45e-05
Gapdh	5.44e-10	0.747541	0.797	0.742	1.03e-05
Sub1	1.53e-07	0.723212	0.818	0.788	0.00288195
Cd274	2.38e-06	0.691291	0.297	0.148	0.0448278
Cd74	6.23e-07	0.636614	0.943	0.961	0.011748
Myl6	4.12e-07	0.635253	0.865	0.858	0.00776172
Pfn1	1.56e-11	0.58849	0.963	0.958	2.95e-07
Tmsb10	1.5e-12	0.547458	0.959	0.945	2.82e-08
Dexi	1.07e-06	0.496598	0.135	0.03	0.0201179
Car2	1.05e-06	0.486431	0.111	0.018	0.0197991
Actb	4.07e-10	0.466768	0.993	0.997	7.68e-06
Actg1	5.38e-07	0.398284	0.959	0.936	0.01015
Htra2	1.43e-06	-0.273603	0.294	0.506	0.0269364
Birc2	2.43e-06	-0.273765	0.432	0.667	0.0458806
St5	1.38e-06	-0.297694	0.01	0.1	0.0259832
Rps21	1.86e-06	-0.317607	0.895	0.948	0.0351509
Eef1a1	6.96e-10	-0.329361	0.963	0.988	1.31e-05
Rps27	2.64e-08	-0.330149	0.946	0.976	0.000498684
Gm42031	1.06e-07	-0.341986	0.26	0.476	0.00200642
Sqstm1	9.61e-07	-0.349996	0.507	0.706	0.0181287
Rps19	2.86e-11	-0.351879	0.986	0.994	5.39e-07
Rps29	4.25e-09	-0.35257	0.916	0.961	8.01e-05
Rpl37	6.55e-10	-0.366961	0.932	0.973	1.24e-05
Rpl30	8.74e-11	-0.372351	0.946	0.985	1.65e-06
Commd3	1.88e-07	-0.376391	0.182	0.367	0.00354071
Lrrk1	8.82e-07	-0.394464	0.385	0.588	0.0166417
Neat1	5.38e-08	-0.408891	0.304	0.515	0.00101569
Ccng2	1.5e-07	-0.409057	0.182	0.373	0.00282642
Rpsa	9.98e-11	-0.413276	0.98	0.991	1.88e-06
Selplg	5.14e-07	-0.41366	0.534	0.752	0.00970273
Mfge8	2.24e-12	-0.42496	0.105	0.339	4.22e-08
Fam32a	1.6e-07	-0.425444	0.368	0.585	0.00302267
Snhg12	3.25e-07	-0.429943	0.172	0.352	0.00612788
Ndufa6	1.65e-06	-0.430818	0.48	0.664	0.0311569
Tmem176b	1.4e-07	-0.432373	0.649	0.852	0.0026462
Etv3	2.05e-07	-0.441912	0.466	0.655	0.00387235
Pabpc1	8.58e-07	-0.442832	0.676	0.839	0.0161888
Rnf115	2.65e-07	-0.461652	0.426	0.642	0.00500163
Mink1	2.12e-06	-0.475301	0.149	0.309	0.0399752
Eno2	1.78e-07	-0.476276	0.064	0.209	0.00335865
Rpl37a	3.84e-13	-0.476308	0.916	0.964	7.24e-09
Pdgfa	2.67e-08	-0.477561	0.02	0.145	0.000503131
mt-Nd3	1.98e-06	-0.479607	0.257	0.427	0.037296
Pakap.1	4e-10	-0.497224	0.236	0.488	7.54e-06
Ucp2	1.49e-08	-0.502782	0.652	0.83	0.000281555
Cdkn1a	6.1e-08	-0.506207	0.321	0.548	0.0011497
Ppp4r2	3.55e-08	-0.526943	0.176	0.373	0.000669938
Sinhcaf	5.46e-08	-0.532429	0.22	0.424	0.00102977
Dap	1.02e-06	-0.542447	0.307	0.497	0.0192107
Idh1	1.01e-06	-0.543431	0.142	0.303	0.0190277
Il15ra	4.95e-08	-0.546705	0.172	0.37	0.00093392
Frmd4a	1.58e-08	-0.555597	0.122	0.309	0.000297514
Il7r	1.69e-09	-0.556873	0.264	0.509	3.19e-05
Tmem19	1.96e-07	-0.557824	0.26	0.452	0.0036878
Mycbp2	1.34e-08	-0.564045	0.287	0.5	0.000252532
Malat1	9.45e-10	-0.573291	0.747	0.888	1.78e-05
Npc2	9.31e-11	-0.574873	0.622	0.861	1.76e-06
Cblb	1.72e-11	-0.575873	0.233	0.5	3.24e-07
Csf2rb2	1.11e-08	-0.593629	0.196	0.406	0.000209682
Ccng1	3.24e-08	-0.607348	0.176	0.361	0.000611759
Vhl	1.5e-09	-0.608336	0.155	0.37	2.83e-05
Adam23	1.35e-09	-0.609267	0.223	0.455	2.54e-05
Plxnc1	5.98e-07	-0.610222	0.301	0.497	0.011287
Ier5	6.54e-11	-0.628035	0.459	0.691	1.23e-06
Arhgap31	4.14e-11	-0.639456	0.301	0.567	7.8e-07
Dnajc15	3.03e-08	-0.642651	0.199	0.394	0.000572053
Brk1	1.58e-11	-0.647445	0.534	0.758	2.98e-07
Abcg1	5.46e-08	-0.647666	0.179	0.373	0.00103019
Eef2	1.28e-14	-0.651681	0.726	0.909	2.42e-10
Ahnak	2.22e-07	-0.652759	0.105	0.264	0.00418699
Tspan3	1.62e-11	-0.664959	0.459	0.721	3.06e-07
Psap	5.17e-10	-0.667245	0.476	0.706	9.75e-06
Dnajc5	9.33e-08	-0.671801	0.209	0.391	0.00176005
Synpo2	1.33e-08	-0.678182	0.186	0.385	0.00025099
Tmem123	2.95e-13	-0.680711	0.814	0.912	5.57e-09
Fam53b	4.67e-10	-0.686743	0.193	0.424	8.81e-06
Tnfrsf1b	1.67e-10	-0.693307	0.223	0.467	3.15e-06
Laptm5	5.97e-12	-0.699314	0.5	0.742	1.13e-07
Pcbp1	3.53e-13	-0.701603	0.321	0.591	6.66e-09
Ddx3y	9.45e-19	-0.704761	0	0.233	1.78e-14
Zfp36l1	7.49e-12	-0.712472	0.611	0.842	1.41e-07
Gm43305	6.04e-10	-0.746322	0.27	0.509	1.14e-05
Mxd1	1.14e-09	-0.747062	0.382	0.612	2.16e-05
Zmynd15	2.43e-11	-0.784493	0.351	0.6	4.59e-07
Il15	9.95e-12	-0.784591	0.206	0.458	1.88e-07
Arc	1.09e-12	-0.786353	0.068	0.282	2.05e-08
Ankrd33b	1.96e-10	-0.788549	0.264	0.506	3.7e-06
Apol7c	1.23e-14	-0.804997	0.372	0.712	2.32e-10
Vim	1.65e-10	-0.844258	0.669	0.861	3.12e-06
Cd44	3.67e-10	-0.890342	0.23	0.452	6.91e-06
Gas5	2.93e-13	-0.90198	0.666	0.845	5.53e-09
Sat1	1.59e-10	-0.936167	0.429	0.639	3e-06
Rassf4	7.19e-14	-0.96625	0.264	0.548	1.36e-09
Epsti1	2.28e-18	-0.984996	0.622	0.909	4.3e-14
Clec2d	3.36e-15	-0.990437	0.432	0.688	6.34e-11
Eif2s3y	4.33e-22	-1.0615	0	0.273	8.17e-18
Fxyd2	8.6e-07	-1.08326	0.172	0.339	0.016212
Net1	4.96e-21	-1.21312	0.324	0.688	9.36e-17
Ltc4s	3.34e-19	-1.41192	0.091	0.397	6.3e-15
Ccl5	1.68e-22	-1.59661	0.686	0.891	3.16e-18
H2-M2	1.96e-32	-2.33876	0.125	0.564	3.7e-28

[truncated: 40 more sheets: cDC_dmfVSeau, mono_eauVShc, mono_dmfVSeau, pdc_eauVShc, pdc_dmfVSeau, macro_eauVShc, macro_dmfVSeau, neu_eauVShc, neu_dmfVSeau, NCD4_eauVShc, NCD4_dmfVSeau, NCD8_eauVShc, NCD8_dmfVSeau, Tfh_eauVShc, Tfh_dmfVSeau, Th1_eauVShc, Th1_dmfVSeau, Th17_eauVShc, Th17_dmfVSeau, Treg_eauVShc …]
